# Supplementary material for: A genome-wide scan for diversifying selection signatures in selected horse breeds
Source: PLoS One. 2019 Jan 30;14(1):e0210751. doi: 10.1371/journal.pone.0210751 (PMC6353161; doi:10.1371/journal.pone.0210751)
Supplement: S2 File — (XLSX) [file pone.0210751.s002.xlsx]

## Sheet: AR
chrom	Gene Start	Gene End	ENSEMBL ID 1	ENSEMBL ID 2	ENSEMBL ID 3	Name	Description
chr2	1531555	1603407	ENSECAT00000009313.1	ENSECAG00000009131.1	ENSECAG00000009131	OMA1	METALLOENDOPEPTIDASE OMA1, MITOCHONDRIAL (PTHR22726:SF1)
chr2	1675216	1675662	ENSECAT00000010798.1	ENSECAG00000010527.1	ENSECAG00000010527
chr2	101208541	101277206	ENSECAT00000012475.1	ENSECAG00000011831.1	ENSECAG00000011831	INTU	PROTEIN INTURNED (PTHR21082:SF4)
chr2	101501676	101502261	ENSECAT00000003801.1	ENSECAG00000003932.1	ENSECAG00000003932
chr2	101646832	101650662	ENSECAT00000013297.1	ENSECAG00000012798.1	ENSECAG00000012798
chr3	32630011	32665736	ENSECAT00000024133.1	ENSECAG00000022532.1	ENSECAG00000022532	GSE1	GENETIC SUPPRESSOR ELEMENT 1 (PTHR17608:SF4)
chr3	32670651	32677799	ENSECAT00000026008.1	ENSECAG00000024215.1	ENSECAG00000024215	GINS2	DNA REPLICATION COMPLEX GINS PROTEIN PSF2 (PTHR12772:SF0)
chr3	32688232	32765756	ENSECAT00000003745.1	ENSECAG00000002890.1	ENSECAG00000002890	EMC8	ER MEMBRANE PROTEIN COMPLEX SUBUNIT 8 (PTHR12941:SF13)
chr3	32689373	32711991	ENSECAT00000012060.1	ENSECAG00000011707.1	ENSECAG00000011707	C16orf74	SUBFAMILY NOT NAMED (PTHR37455:SF1)
chr3	32767465	32773808	ENSECAT00000012285.1	ENSECAG00000011722.1	ENSECAG00000011722	COX4I1	CYTOCHROME C OXIDASE SUBUNIT 4 ISOFORM 1, MITOCHONDRIAL (PTHR10707:SF12)
chr3	32778671	32778791	ENSECAT00000028195.1	ENSECAG00000026183.1	ENSECAG00000026183
chr3	32861312	32873519	ENSECAT00000016408.1	ENSECAG00000015449.1	ENSECAG00000015449	IRF8	INTERFERON REGULATORY FACTOR 8 (PTHR11949:SF7)
chr4	16102378	16243343	ENSECAT00000027045.1	ENSECAG00000025044.1	ENSECAG00000025044	ADCY1	ADENYLATE CYCLASE TYPE 1 (PTHR45627:SF17)
chr4	16280515	16284828	ENSECAT00000015626.1	ENSECAG00000014889.1	ENSECAG00000014889	IGFBP1	INSULIN-LIKE GROWTH FACTOR-BINDING PROTEIN 1 (PTHR11551:SF6)
chr4	16295111	16300689	ENSECAT00000019151.1	ENSECAG00000018104.1	ENSECAG00000018104	unassigned	INSULIN-LIKE GROWTH FACTOR-BINDING PROTEIN 3 (PTHR11551:SF3)
chr4	40352293	40352976	ENSECAT00000000585.1	ENSECAG00000000742.1	ENSECAG00000000742
chr4	40712422	40720540	ENSECAT00000003114.1	ENSECAG00000002538.1	ENSECAG00000002538	TAC1	PROTACHYKININ-1 (PTHR11250:SF3)
chr4	40798521	40817305	ENSECAT00000012559.1	ENSECAG00000012134.1	ENSECAG00000012134	ASNS	ASPARAGINE SYNTHETASE [GLUTAMINE-HYDROLYZING] (PTHR11772:SF23)
chr4	48968178	48971862	ENSECAT00000012580.1	ENSECAG00000012109.1	ENSECAG00000012109	SOSTDC1	SCLEROSTIN DOMAIN-CONTAINING PROTEIN 1 (PTHR14903:SF5)
chr4	49061684	49069172	ENSECAT00000013644.1	ENSECAG00000013150.1	ENSECAG00000013150	unassigned	LEUCINE-RICH REPEAT-CONTAINING PROTEIN 72 (PTHR46759:SF1)
chr4	49076781	49114778	ENSECAT00000014869.1	ENSECAG00000014046.1	ENSECAG00000014046	ANKMY2	ANKYRIN REPEAT AND MYND DOMAIN-CONTAINING PROTEIN 2 (PTHR24150:SF8)
chr4	49136868	49175002	ENSECAT00000023713.1	ENSECAG00000022038.1	ENSECAG00000022038	BZW2	BASIC LEUCINE ZIPPER AND W2 DOMAIN-CONTAINING PROTEIN 2 (PTHR14208:SF2)
chr4	49184855	49185510	ENSECAT00000008700.1	ENSECAG00000008593.1	ENSECAG00000008593
chr4	49245646	49259298	ENSECAT00000010952.1	ENSECAG00000010623.1	ENSECAG00000010623	TSPAN13	TETRASPANIN-13 (PTHR19282:SF203)
chr4	49266234	49274182	ENSECAT00000011512.1	ENSECAG00000011162.1	ENSECAG00000011162	AGR2	ANTERIOR GRADIENT PROTEIN 2 HOMOLOG (PTHR15337:SF1)
chr4	49318455	49334113	ENSECAT00000012711.1	ENSECAG00000012283.1	ENSECAG00000012283	AGR3	ANTERIOR GRADIENT PROTEIN 3 (PTHR15337:SF5)
chr6	4703192	4852568	ENSECAT00000001856.1	ENSECAG00000001965.1	ENSECAG00000001965	VWC2L	VON WILLEBRAND FACTOR C DOMAIN-CONTAINING PROTEIN 2-LIKE (PTHR46252:SF2)
chr6	4971887	5037904	ENSECAT00000002994.1	ENSECAG00000002113.1	ENSECAG00000002113	BARD1	BRCA1-ASSOCIATED RING DOMAIN PROTEIN 1 (PTHR24171:SF8)
chr6	5035027	5035524	ENSECAT00000009627.1	ENSECAG00000009461.1	ENSECAG00000009461
chr8	21089434	21096156	ENSECAT00000008314.1	ENSECAG00000007867.1	ENSECAG00000007867	MYL2	MYOSIN REGULATORY LIGHT CHAIN 2, VENTRICULAR/CARDIAC MUSCLE ISOFORM (PTHR23049:SF9)
chr8	21098990	21127587	ENSECAT00000017784.1	ENSECAG00000016878.1	ENSECAG00000016878	CCDC63	COILED-COIL DOMAIN-CONTAINING PROTEIN 63 (PTHR21694:SF18)
chr8	21204017	21212872	ENSECAT00000018299.1	ENSECAG00000017228.1	ENSECAG00000017228	PPP1CC	SERINE/THREONINE-PROTEIN PHOSPHATASE PP1-GAMMA CATALYTIC SUBUNIT (PTHR11668:SF204)
chr8	21212897	21213478	ENSECAT00000001208.1	ENSECAG00000001393.1	ENSECAG00000001393	unassigned	0
chr8	21261203	21271724	ENSECAT00000023527.1	ENSECAG00000022050.1	ENSECAG00000022050	HVCN1	VOLTAGE-GATED HYDROGEN CHANNEL 1 (PTHR46480:SF1)
chr8	21275494	21295645	ENSECAT00000024813.1	ENSECAG00000023160.1	ENSECAG00000023160	TCTN1	TECTONIC-1 (PTHR14611:SF1)
chr8	21340337	21352634	ENSECAT00000006678.1	ENSECAG00000006568.1	ENSECAG00000006568	PPTC7	PROTEIN PHOSPHATASE PTC7 HOMOLOG (PTHR12320:SF1)
chr8	21357696	21387884	ENSECAT00000008465.1	ENSECAG00000008337.1	ENSECAG00000008337	RAD9B	CELL CYCLE CHECKPOINT CONTROL PROTEIN RAD9B (PTHR15237:SF2)
chr8	21389986	21397774	ENSECAT00000009127.1	ENSECAG00000008902.1	ENSECAG00000008902	VPS29	SUBFAMILY NOT NAMED (PTHR11124:SF20)
chr8	21398812	21406683	ENSECAT00000016367.1	ENSECAG00000015635.1	ENSECAG00000015635	FAM216A	PROTEIN FAM216A (PTHR16476:SF1)
chr8	21407365	21418691	ENSECAT00000017066.1	ENSECAG00000016144.1	ENSECAG00000016144	GPN3	GPN-LOOP GTPASE 3 (PTHR21231:SF7)
chr8	21421661	21431074	ENSECAT00000021825.1	ENSECAG00000020416.1	ENSECAG00000020416	ARPC3	ACTIN-RELATED PROTEIN 2/3 COMPLEX SUBUNIT 3 (PTHR12391:SF1)
chr8	21444323	21464292	ENSECAT00000024601.1	ENSECAG00000022848.1	ENSECAG00000022848	ANAPC7	ANAPHASE-PROMOTING COMPLEX SUBUNIT 7 (PTHR12558:SF8)
chr8	59262049	59262158	ENSECAT00000028698.1	ENSECAG00000026686.1	ENSECAG00000026686
chr8	59384283	59386624	ENSECAT00000009774.1	ENSECAG00000009591.1	ENSECAG00000009591	unassigned
chr11	34229116	34278185	ENSECAT00000022612.1	ENSECAG00000020839.1	ENSECAG00000020839	INTS2	INTEGRATOR COMPLEX SUBUNIT 2 (PTHR28608:SF1)
chr11	34269917	34270023	ENSECAT00000028603.1	ENSECAG00000026591.1	ENSECAG00000026591
chr11	34283263	34419621	ENSECAT00000026236.1	ENSECAG00000024392.1	ENSECAG00000024392	unassigned	FANCONI ANEMIA GROUP J PROTEIN (PTHR11472:SF47)
chr11	34635879	34662642	ENSECAT00000026283.1	ENSECAG00000024414.1	ENSECAG00000024414	TBX4	T-BOX TRANSCRIPTION FACTOR TBX4 (PTHR11267:SF29)
chr11	34702700	34710859	ENSECAT00000026478.1	ENSECAG00000024480.1	ENSECAG00000024480	TBX2	T-BOX TRANSCRIPTION FACTOR TBX3 (PTHR11267:SF91)
chr15	54251210	54431380	ENSECAT00000019961.1	ENSECAG00000018573.1	ENSECAG00000018573	SLC3A1	NEUTRAL AND BASIC AMINO ACID TRANSPORT PROTEIN RBAT (PTHR10357:SF179)
chr15	54362454	54507954	ENSECAT00000006546.1	ENSECAG00000005377.1	ENSECAG00000005377	PREPL	PROLYL ENDOPEPTIDASE-LIKE (PTHR11757:SF12)
chr15	54466183	54541530	ENSECAT00000018165.1	ENSECAG00000016986.1	ENSECAG00000016986	PPM1B	PROTEIN PHOSPHATASE 1B (PTHR13832:SF244)
chr15	54671430	54743151	ENSECAT00000025535.1	ENSECAG00000023814.1	ENSECAG00000023814	LRPPRC	SUBFAMILY NOT NAMED (PTHR13547:SF9)
chr15	54785441	54798284	ENSECAT00000026495.1	ENSECAG00000024537.1	ENSECAG00000024537	ABCG8	ATP-BINDING CASSETTE SUB-FAMILY G MEMBER 8 (PTHR19241:SF239)
chr15	54801791	54826184	ENSECAT00000011463.1	ENSECAG00000010864.1	ENSECAG00000010864	ABCG5	ATP-BINDING CASSETTE SUB-FAMILY G MEMBER 5 (PTHR19241:SF487)
chr15	54829319	54856381	ENSECAT00000022127.1	ENSECAG00000020566.1	ENSECAG00000020566	DYNC2LI1	CYTOPLASMIC DYNEIN 2 LIGHT INTERMEDIATE CHAIN 1 (PTHR13236:SF0)
chr15	71443437	71570519	ENSECAT00000022176.1	ENSECAG00000020425.2	ENSECAG00000020425	ITSN2	INTERSECTIN-2 (PTHR11216:SF29)
chr15	71582224	71592670	ENSECAT00000015218.1	ENSECAG00000014593.1	ENSECAG00000014593	FAM228A	PROTEIN FAM228A (PTHR28584:SF2)
chr15	71622510	71626651	ENSECAT00000015241.1	ENSECAG00000014609.1	ENSECAG00000014609	PFN4	PROFILIN-4 (PTHR11604:SF2)
chr15	71666506	71672123	ENSECAT00000015688.1	ENSECAG00000014969.1	ENSECAG00000014969	TP53I3	QUINONE OXIDOREDUCTASE PIG3 (PTHR43006:SF2)
chr15	71672691	71681341	ENSECAT00000016340.1	ENSECAG00000015618.1	ENSECAG00000015618	SF3B6	SPLICING FACTOR 3B SUBUNIT 6 (PTHR12785:SF7)
chr15	71684914	71691572	ENSECAT00000016475.1	ENSECAG00000015664.1	ENSECAG00000015664	FKBP1B	PEPTIDYL-PROLYL CIS-TRANS ISOMERASE FKBP1B (PTHR10516:SF309)
chr15	71711043	71721097	ENSECAT00000020113.1	ENSECAG00000019020.1	ENSECAG00000019020	WDCP	WD REPEAT AND COILED-COIL-CONTAINING PROTEIN (PTHR14897:SF5)
chr15	71728614	71738165	ENSECAT00000020311.1	ENSECAG00000019046.1	ENSECAG00000019046	MFSD2B	MAJOR FACILITATOR SUPERFAMILY DOMAIN-CONTAINING PROTEIN 2B (PTHR11328:SF30)
chr15	71747307	71771087	ENSECAT00000021439.1	ENSECAG00000020144.1	ENSECAG00000020144	UBXN2A	UBX DOMAIN-CONTAINING PROTEIN 2A (PTHR23333:SF16)
chr15	71774130	71774888	ENSECAT00000002389.1	ENSECAG00000002550.1	ENSECAG00000002550	unassigned	SHARPIN (PTHR22770:SF36)
chr15	71797719	71950149	ENSECAT00000025305.1	ENSECAG00000023573.1	ENSECAG00000023573	ATAD2B	ATPASE FAMILY AAA DOMAIN-CONTAINING PROTEIN 2B (PTHR23069:SF5)
chr15	71907133	71908231	ENSECAT00000001096.1	ENSECAG00000001289.1	ENSECAG00000001289
chr18	49331662	49508422	ENSECAT00000004939.1	ENSECAG00000004756.1	ENSECAG00000004756	METTL5	METHYLTRANSFERASE-LIKE PROTEIN 5 (PTHR23290:SF0)
chr18	49360769	49580469	ENSECAT00000007470.1	ENSECAG00000006675.1	ENSECAG00000006675	UBR3	E3 UBIQUITIN-PROTEIN LIGASE UBR3 (PTHR21497:SF39)
chr18	49509388	49510014	ENSECAT00000025015.1	ENSECAG00000023384.1	ENSECAG00000023384
chr18	49615555	49615662	ENSECAT00000028346.1	ENSECAG00000026334.1	ENSECAG00000026334
chr18	49680019	50072604	ENSECAT00000029112.1	ENSECAG00000000293.2	ENSECAG00000000293	MYO3B	MYOSIN-IIIB (PTHR46256:SF1)
chr18	49778715	49779193	ENSECAT00000025614.1	ENSECAG00000023900.1	ENSECAG00000023900
chr18	50078358	50080500	ENSECAT00000003479.1	ENSECAG00000003625.1	ENSECAG00000003625
chr18	50080767	50082171	ENSECAT00000003510.1	ENSECAG00000003666.1	ENSECAG00000003666
chr18	50082298	50083041	ENSECAT00000010340.1	ENSECAG00000010076.1	ENSECAG00000010076
chr18	50127235	50127555	ENSECAT00000011349.1	ENSECAG00000011030.1	ENSECAG00000011030
chr18	50180789	50194587	ENSECAT00000011619.1	ENSECAG00000011259.1	ENSECAG00000011259	ERICH2	GLUTAMATE-RICH PROTEIN 2 (PTHR21520:SF2)
chr18	50211300	50248755	ENSECAT00000013919.1	ENSECAG00000012405.1	ENSECAG00000012405	GAD1	GLUTAMATE DECARBOXYLASE 1 (PTHR45677:SF5)
chr19	50211604	50211740	ENSECAT00000029616.1	ENSECAG00000027450.1	ENSECAG00000027450
chr19	50599345	50788357	ENSECAT00000015133.1	ENSECAG00000014300.1	ENSECAG00000014300	CBLB	E3 UBIQUITIN-PROTEIN LIGASE CBL-B (PTHR23007:SF3)
chr19	50852571	51036659	ENSECAT00000020241.1	ENSECAG00000018670.1	ENSECAG00000018670	ALCAM	CD166 ANTIGEN (PTHR11973:SF2)
chr19	51103530	51103935	ENSECAT00000008108.1	ENSECAG00000008065.1	ENSECAG00000008065

## Sheet: HC
chrom	Gene Start	Gene End	ENSEMBL ID 1	ENSEMBL ID 2	ENSEMBL ID 3	Name	Description
chr1	152828775	152830848	ENSECAT00000002385.1	ENSECAG00000002556.1	ENSECAG00000002556	ZNF770	ZINC FINGER PROTEIN 770 (PTHR24376:SF101)
chr1	152838595	152932179	ENSECAT00000017732.1	ENSECAG00000016399.1	ENSECAG00000016399	AQR	INTRON-BINDING PROTEIN AQUARIUS (PTHR10887:SF5)
chr1	152985951	152990801	ENSECAT00000013669.1	ENSECAG00000013022.1	ENSECAG00000013022	ACTC1	ACTIN, ALPHA CARDIAC MUSCLE 1 (PTHR11937:SF176)
chr1	153025635	153027741	ENSECAT00000020449.1	ENSECAG00000019302.1	ENSECAG00000019302	GJD2	GAP JUNCTION DELTA-2 PROTEIN (PTHR11984:SF32)
chr1	174420205	174421378	ENSECAT00000004640.1	ENSECAG00000004716.1	ENSECAG00000004716	SSTR1	SOMATOSTATIN RECEPTOR TYPE 1 (PTHR24229:SF38)
chr1	174459515	174460154	ENSECAT00000004667.1	ENSECAG00000004803.1	ENSECAG00000004803	unassigned
chr1	174529599	174530121	ENSECAT00000004695.1	ENSECAG00000004822.1	ENSECAG00000004822	unassigned	SUBFAMILY NOT NAMED (PTHR11505:SF195)
chr2	100556769	100556832	ENSECAT00000029340.1	ENSECAG00000027174.1	ENSECAG00000027174
chr2	100768909	100784094	ENSECAT00000026349.1	ENSECAG00000024492.1	ENSECAG00000024492	PGRMC2	MEMBRANE-ASSOCIATED PROGESTERONE RECEPTOR COMPONENT 2 (PTHR10281:SF24)
chr2	100795678	100843502	ENSECAT00000000876.1	ENSECAG00000000907.1	ENSECAG00000000907	unassigned	LA-RELATED PROTEIN 1B (PTHR22792:SF50)
chr6	1213722	1329647	ENSECAT00000012638.1	ENSECAG00000010386.1	ENSECAG00000010386	CPS1	CARBAMOYL-PHOSPHATE SYNTHASE [AMMONIA], MITOCHONDRIAL (PTHR11405:SF38)
chr6	1966239	1967300	ENSECAT00000024393.1	ENSECAG00000022860.1	ENSECAG00000022860
chr6	2038531	2411089	ENSECAT00000024751.1	ENSECAG00000022865.1	ENSECAG00000022865	ERBB4	RECEPTOR TYROSINE-PROTEIN KINASE ERBB-4 (PTHR24416:SF90)
chr7	40086836	40087598	ENSECAT00000002777.1	ENSECAG00000002949.1	ENSECAG00000002949
chr7	40440182	40610628	ENSECAT00000007604.1	ENSECAG00000007574.1	ENSECAG00000007574	NTM	NEUROTRIMIN (PTHR42757:SF9)
chr7	49867262	49898372	ENSECAT00000009738.1	ENSECAG00000007647.1	ENSECAG00000007647	COL5A3	COLLAGEN ALPHA-3 V CHAIN (PTHR24023:SF567)
chr7	49967566	49972275	ENSECAT00000025297.1	ENSECAG00000023458.1	ENSECAG00000023458	OLFM2	NOELIN-2 (PTHR23192:SF27)
chr7	49976502	49986488	ENSECAT00000006796.1	ENSECAG00000006687.1	ENSECAG00000006687	PIN1	PIN1-LIKE PROTEIN-RELATED (PTHR10657:SF4)
chr7	49996469	49997993	ENSECAT00000008281.1	ENSECAG00000008212.1	ENSECAG00000008212	UBL5	UBIQUITIN-LIKE PROTEIN 5 (PTHR13042:SF0)
chr7	50002712	50009167	ENSECAT00000008334.1	ENSECAG00000008231.1	ENSECAG00000008231	FBXL12
chr7	50050629	50051454	ENSECAT00000004730.1	ENSECAG00000004858.1	ENSECAG00000004858	unassigned	SUBFAMILY NOT NAMED (PTHR11505:SF195)
chr7	50051614	50055358	ENSECAT00000003929.1	ENSECAG00000004035.1	ENSECAG00000004035
chr7	50090959	50095322	ENSECAT00000009362.1	ENSECAG00000009130.1	ENSECAG00000009130	unassigned	ZINC FINGER PROTEIN 136 (PTHR24377:SF763)
chr7	50150787	50157357	ENSECAT00000010639.1	ENSECAG00000010361.1	ENSECAG00000010361	ZNF846	ZINC FINGER PROTEIN 559 (PTHR24381:SF279)
chr7	50161288	50161411	ENSECAT00000004761.1	ENSECAG00000004883.1	ENSECAG00000004883	unassigned
chr7	50251512	50263743	ENSECAT00000012055.1	ENSECAG00000011512.1	ENSECAG00000011512	unassigned	ZINC FINGER PROTEIN 136 (PTHR24377:SF763)
chr7	50283131	50312246	ENSECAT00000016079.1	ENSECAG00000015373.1	ENSECAG00000015373	unassigned	ZINC FINGER PROTEIN 136 (PTHR24377:SF763)
chr7	50332748	50333687	ENSECAT00000004865.1	ENSECAG00000004941.1	ENSECAG00000004941	LOC100059658	OLFACTORY RECEPTOR 7D4 (PTHR26451:SF485)
chr7	50356166	50357081	ENSECAT00000005001.1	ENSECAG00000005103.1	ENSECAG00000005103	LOC100059730	OLFACTORY RECEPTOR 7G3 (PTHR26451:SF415)
chr7	50424079	50425249	ENSECAT00000005051.1	ENSECAG00000005171.1	ENSECAG00000005171	unassigned	ZINC FINGER PROTEIN 136 (PTHR24377:SF763)
chr7	50504332	50505094	ENSECAT00000003956.1	ENSECAG00000004094.1	ENSECAG00000004094
chr7	50506964	50507536	ENSECAT00000017940.1	ENSECAG00000017065.1	ENSECAG00000017065
chr7	50507617	50508612	ENSECAT00000017973.1	ENSECAG00000017070.1	ENSECAG00000017070	unassigned	SUBFAMILY NOT NAMED (PTHR11505:SF195)
chr7	50588843	50591649	ENSECAT00000018001.1	ENSECAG00000017115.1	ENSECAG00000017115	unassigned	ZINC FINGER PROTEIN 569 (PTHR24377:SF707)
chr7	50617974	50618913	ENSECAT00000001057.1	ENSECAG00000001169.1	ENSECAG00000001169	LOC100055475	OLFACTORY RECEPTOR 7D4 (PTHR26451:SF485)
chr7	50693539	50697491	ENSECAT00000018148.1	ENSECAG00000017190.1	ENSECAG00000017190	unassigned	ZINC FINGER PROTEIN 136 (PTHR24377:SF763)
chr7	50736610	50737549	ENSECAT00000001263.1	ENSECAG00000001408.1	ENSECAG00000001408	LOC100060476	OLFACTORY RECEPTOR 7D4 (PTHR26451:SF485)
chr7	50751523	50752450	ENSECAT00000001383.1	ENSECAG00000001548.1	ENSECAG00000001548	LOC100060509	OLFACTORY RECEPTOR 7D4 (PTHR26451:SF485)
chr7	50761962	50762565	ENSECAT00000004017.1	ENSECAG00000004165.1	ENSECAG00000004165
chr7	50782735	50783203	ENSECAT00000001483.1	ENSECAG00000001658.1	ENSECAG00000001658	unassigned	OLFACTORY RECEPTOR 7D4 (PTHR26451:SF485)
chr7	50828292	50847391	ENSECAT00000020498.1	ENSECAG00000019206.1	ENSECAG00000019206	unassigned	ZINC FINGER PROTEIN 334 (PTHR24377:SF116)
chr7	50892997	50899647	ENSECAT00000022475.1	ENSECAG00000021154.1	ENSECAG00000021154	ZNF699	ZINC FINGER PROTEIN 699 (PTHR24377:SF606)
chr7	50918127	50926772	ENSECAT00000022816.1	ENSECAG00000021464.1	ENSECAG00000021464	unassigned	SUBFAMILY NOT NAMED (PTHR26451:SF442)
chr7	50937102	50938032	ENSECAT00000001567.1	ENSECAG00000001750.1	ENSECAG00000001750	unassigned	OLFACTORY RECEPTOR (PTHR26451:SF421)
chr7	50964887	50965535	ENSECAT00000001624.1	ENSECAG00000001809.1	ENSECAG00000001809	unassigned	SUBFAMILY NOT NAMED (PTHR26451:SF852)
chr7	50980802	50981463	ENSECAT00000022865.1	ENSECAG00000021511.1	ENSECAG00000021511
chr7	51024147	51025056	ENSECAT00000001990.1	ENSECAG00000002026.1	ENSECAG00000002026	LOC100061143	OLFACTORY RECEPTOR 7C1 (PTHR26451:SF26)
chr7	51034475	51035213	ENSECAT00000002177.1	ENSECAG00000002334.1	ENSECAG00000002334	unassigned	SUBFAMILY NOT NAMED (PTHR11505:SF195)
chr7	51059822	51068107	ENSECAT00000022875.1	ENSECAG00000021519.1	ENSECAG00000021519	unassigned	SUBFAMILY NOT NAMED (PTHR11505:SF195)
chr8	18209491	18218190	ENSECAT00000013353.1	ENSECAG00000012861.2	ENSECAG00000012861	unassigned	T-BOX TRANSCRIPTION FACTOR TBX3 (PTHR11267:SF91)
chr8	18396027	18448361	ENSECAT00000018271.1	ENSECAG00000017114.1	ENSECAG00000017114	TBX5	T-BOX TRANSCRIPTION FACTOR TBX5 (PTHR11267:SF28)
chr9	18123138	18267218	ENSECAT00000002218.1	ENSECAG00000000909.1	ENSECAG00000000909	CSPP1	CENTROSOME AND SPINDLE POLE-ASSOCIATED PROTEIN 1 (PTHR21616:SF2)
chr9	18199658	18200483	ENSECAT00000004741.1	ENSECAG00000004826.1	ENSECAG00000004826	unassigned	SUBFAMILY NOT NAMED (PTHR11505:SF195)
chr9	18200643	18207075	ENSECAT00000013304.1	ENSECAG00000012811.1	ENSECAG00000012811	unassigned	LINE-1 RETROTRANSPOSABLE ELEMENT ORF2 PROTEIN (PTHR19446:SF397)
chr9	18254130	18254254	ENSECAT00000029177.1	ENSECAG00000027011.1	ENSECAG00000027011
chr9	18284906	18301271	ENSECAT00000014748.1	ENSECAG00000013916.1	ENSECAG00000013916	COPS5	COP9 SIGNALOSOME COMPLEX SUBUNIT 5 (PTHR10410:SF6)
chr9	18319140	18357489	ENSECAT00000018864.1	ENSECAG00000017878.1	ENSECAG00000017878	unassigned
chr9	18395119	18395204	ENSECAT00000027631.1	ENSECAG00000025619.1	ENSECAG00000025619
chr9	18397847	18433883	ENSECAT00000019992.1	ENSECAG00000018781.1	ENSECAG00000018781	MCMDC2	MCM DOMAIN-CONTAINING PROTEIN 2 (PTHR11630:SF75)
chr9	18449524	18503406	ENSECAT00000023014.1	ENSECAG00000021200.1	ENSECAG00000021200	LOC100052030	SERINE/THREONINE-PROTEIN KINASE SGK3 (PTHR24356:SF121)
chr9	18602135	18626702	ENSECAT00000016299.1	ENSECAG00000015559.1	ENSECAG00000015559	VCPIP1	DEUBIQUITINATING PROTEIN VCIP135 (PTHR14843:SF2)
chr9	18650163	18673180	ENSECAT00000017093.1	ENSECAG00000015959.1	ENSECAG00000015959	MYBL1	MYB-RELATED PROTEIN A (PTHR45614:SF9)
chr11	23105941	23160563	ENSECAT00000011291.1	ENSECAG00000010672.1	ENSECAG00000010672	PLXDC1	PLEXIN DOMAIN-CONTAINING PROTEIN 1 (PTHR13055:SF10)
chr11	23153076	23281571	ENSECAT00000014920.1	ENSECAG00000014311.1	ENSECAG00000014311	unassigned	60S RIBOSOMAL PROTEIN L23 (PTHR11761:SF8)
chr11	23194623	23214406	ENSECAT00000015382.1	ENSECAG00000014697.1	ENSECAG00000014697	FBXO47	F-BOX ONLY PROTEIN 47 (PTHR34098:SF1)
chr11	23227817	23257684	ENSECAT00000018410.1	ENSECAG00000017325.1	ENSECAG00000017325	LASP1	LIM AND SH3 DOMAIN PROTEIN 1 (PTHR46218:SF2)
chr11	23277549	23277683	ENSECAT00000028336.1	ENSECAG00000026324.1	ENSECAG00000026324
chr11	23279442	23279576	ENSECAT00000029828.1	ENSECAG00000027662.1	ENSECAG00000027662
chr11	23284702	23287893	ENSECAT00000028851.1	ENSECAG00000026877.1	ENSECAG00000026877	C17orf98	SUBFAMILY NOT NAMED (PTHR34221:SF2)
chr11	23302128	23322466	ENSECAT00000020398.1	ENSECAG00000019122.1	ENSECAG00000019122	CWC25	PRE-MRNA-SPLICING FACTOR CWC25 HOMOLOG (PTHR16196:SF0)
chr11	23334815	23347884	ENSECAT00000023949.1	ENSECAG00000022246.1	ENSECAG00000022246	PIP4K2B	PHOSPHATIDYLINOSITOL 5-PHOSPHATE 4-KINASE TYPE-2 BETA (PTHR23086:SF22)
chr11	23353440	23361106	ENSECAT00000001435.1	ENSECAG00000000987.1	ENSECAG00000000987	PSMB3	PROTEASOME SUBUNIT BETA TYPE-3 (PTHR11599:SF62)
chr11	23366022	23376525	ENSECAT00000007854.1	ENSECAG00000007453.1	ENSECAG00000007453	PCGF2	POLYCOMB GROUP RING FINGER PROTEIN 2 (PTHR10825:SF31)
chr11	23377904	23380288	ENSECAT00000012387.1	ENSECAG00000011982.1	ENSECAG00000011982	CISD3	CDGSH IRON-SULFUR DOMAIN-CONTAINING PROTEIN 3, MITOCHONDRIAL (PTHR46491:SF3)
chr11	23385245	23403265	ENSECAT00000012862.1	ENSECAG00000012082.1	ENSECAG00000012082	MLLT6	PROTEIN AF-17 (PTHR13793:SF90)
chr11	23478524	23543480	ENSECAT00000015252.1	ENSECAG00000014219.1	ENSECAG00000014219	SRCIN1	SRC KINASE SIGNALING INHIBITOR 1 (PTHR22741:SF5)
chr11	23557359	23571579	ENSECAT00000022772.1	ENSECAG00000021431.1	ENSECAG00000021431	unassigned
chr11	23648687	23672091	ENSECAT00000023098.1	ENSECAG00000021699.1	ENSECAG00000021699	unassigned
chr11	23678235	23692310	ENSECAT00000023280.1	ENSECAG00000021843.1	ENSECAG00000021843	GPR179	G-PROTEIN COUPLED RECEPTOR 179-RELATED (PTHR32546:SF7)
chr11	23696397	23711958	ENSECAT00000000672.1	ENSECAG00000000590.1	ENSECAG00000000590	unassigned	39S RIBOSOMAL PROTEIN L45, MITOCHONDRIAL (PTHR28554:SF1)
chr14	951432	952071	ENSECAT00000006054.1	ENSECAG00000006121.1	ENSECAG00000006121
chr14	952999	953824	ENSECAT00000001798.1	ENSECAG00000001974.1	ENSECAG00000001974	unassigned	SUBFAMILY NOT NAMED (PTHR11505:SF195)
chr14	1013990	1031867	ENSECAT00000023139.1	ENSECAG00000021695.1	ENSECAG00000021695	unassigned	OLFACTORY RECEPTOR 8K3 (PTHR26452:SF127)
chr14	1020467	1021082	ENSECAT00000001879.1	ENSECAG00000002056.1	ENSECAG00000002056	unassigned	SUBFAMILY NOT NAMED (PTHR11505:SF195)
chr14	1100520	1155591	ENSECAT00000023875.1	ENSECAG00000022403.1	ENSECAG00000022403	EFCAB2	EF-HAND CALCIUM-BINDING DOMAIN-CONTAINING PROTEIN 2 (PTHR46763:SF1)
chr14	1199109	1202938	ENSECAT00000023996.1	ENSECAG00000022478.1	ENSECAG00000022478
chr14	1238600	1239441	ENSECAT00000002038.1	ENSECAG00000002110.1	ENSECAG00000002110	unassigned
chr14	1260713	1260781	ENSECAT00000028548.1	ENSECAG00000026536.1	ENSECAG00000026536
chr14	1262033	1262112	ENSECAT00000027941.1	ENSECAG00000025929.1	ENSECAG00000025929
chr14	1262366	1264481	ENSECAT00000024092.1	ENSECAG00000022567.1	ENSECAG00000022567	unassigned	RECEPTOR OF ACTIVATED PROTEIN C KINASE 1 (PTHR19868:SF0)
chr14	1267241	1276486	ENSECAT00000007720.1	ENSECAG00000007555.1	ENSECAG00000007555	TRIM41
chr14	1339185	1340070	ENSECAT00000002525.1	ENSECAG00000002395.1	ENSECAG00000002395	unassigned	OLFACTORY RECEPTOR 2V1 (PTHR26453:SF271)
chr14	1368267	1369215	ENSECAT00000002911.1	ENSECAG00000002862.1	ENSECAG00000002862	LOC100066238	OLFACTORY RECEPTOR 2V1 (PTHR26453:SF271)
chr14	1388405	1389320	ENSECAT00000003344.1	ENSECAG00000003177.1	ENSECAG00000003177	LOC100066263	OLFACTORY RECEPTOR 1395 (PTHR26453:SF29)
chr14	1400349	1400754	ENSECAT00000011658.1	ENSECAG00000011328.1	ENSECAG00000011328
chr14	1465426	1476531	ENSECAT00000012311.1	ENSECAG00000011762.1	ENSECAG00000011762	unassigned	BUTYROPHILIN-LIKE PROTEIN 9 (PTHR24100:SF62)
chr14	1587339	1590160	ENSECAT00000003569.1	ENSECAG00000003722.1	ENSECAG00000003722	ZFP62	ZINC FINGER PROTEIN 62 HOMOLOG (PTHR24376:SF77)
chr14	1635506	1636851	ENSECAT00000015458.1	ENSECAG00000014786.1	ENSECAG00000014786
chr14	1678849	1682827	ENSECAT00000017537.1	ENSECAG00000016709.1	ENSECAG00000016709	unassigned	SUBFAMILY NOT NAMED (PTHR11505:SF195)
chr14	1717340	1718255	ENSECAT00000003893.1	ENSECAG00000003777.1	ENSECAG00000003777	LOC100066487	OLFACTORY RECEPTOR (PTHR26453:SF213)
chr14	1737414	1737935	ENSECAT00000017965.1	ENSECAG00000017086.1	ENSECAG00000017086
chr14	1757431	1758352	ENSECAT00000004460.1	ENSECAG00000004397.1	ENSECAG00000004397	LOC100066541	OLFACTORY RECEPTOR (PTHR26453:SF213)
chr14	1808279	1809217	ENSECAT00000017976.1	ENSECAG00000017097.1	ENSECAG00000017097
chr14	1946993	1947821	ENSECAT00000004692.1	ENSECAG00000004812.1	ENSECAG00000004812	unassigned	SUBFAMILY NOT NAMED (PTHR11505:SF195)
chr14	1950791	1951909	ENSECAT00000017978.1	ENSECAG00000017107.1	ENSECAG00000017107
chr14	1990132	2028633	ENSECAT00000028880.1	ENSECAG00000017108.2	ENSECAG00000017108	FLT4	VASCULAR ENDOTHELIAL GROWTH FACTOR RECEPTOR 3 (PTHR24416:SF49)
chr14	2057588	2098446	ENSECAT00000020737.1	ENSECAG00000019325.1	ENSECAG00000019325	CNOT6	CCR4-NOT TRANSCRIPTION COMPLEX SUBUNIT 6 (PTHR12121:SF33)
chr14	2093116	2093178	ENSECAT00000029758.1	ENSECAG00000027592.1	ENSECAG00000027592
chr14	2252112	2280346	ENSECAT00000010051.1	ENSECAG00000009303.1	ENSECAG00000009303	GFPT2	GLUTAMINE--FRUCTOSE-6-PHOSPHATE AMINOTRANSFERASE [ISOMERIZING] 2 (PTHR10937:SF10)
chr17	67740540	67804465	ENSECAT00000007725.1	ENSECAG00000007682.1	ENSECAG00000007682	STK24	SERINE/THREONINE-PROTEIN KINASE 24 (PTHR24361:SF406)
chr17	67924726	67953166	ENSECAT00000010617.1	ENSECAG00000009334.1	ENSECAG00000009334	SLC15A1	SOLUTE CARRIER FAMILY 15 MEMBER 1 (PTHR11654:SF89)
chr17	68006762	68275555	ENSECAT00000010863.1	ENSECAG00000009336.1	ENSECAG00000009336	DOCK9	DEDICATOR OF CYTOKINESIS PROTEIN 9 (PTHR23317:SF77)
chr24	2275060	2275167	ENSECAT00000027417.1	ENSECAG00000025405.1	ENSECAG00000025405
chr24	2379025	2535341	ENSECAT00000018687.1	ENSECAG00000017676.1	ENSECAG00000017676	BMP4	BONE MORPHOGENETIC PROTEIN 4 (PTHR11848:SF165)
chr27	23391898	23392716	ENSECAT00000013468.1	ENSECAG00000013001.1	ENSECAG00000013001

## Sheet: KN
chrom	Gene Start	Gene End	ENSEMBL ID 1	ENSEMBL ID 2	ENSEMBL ID 3	Name	Description
chr1	9830612	9844938	ENSECAT00000007095.1	ENSECAG00000006987.1	ENSECAG00000006987	IKZF5
chr1	9853924	9854749	ENSECAT00000002390.1	ENSECAG00000002567.1	ENSECAG00000002567	unassigned	SUBFAMILY NOT NAMED (PTHR11505:SF195)
chr1	9859576	9866602	ENSECAT00000011596.1	ENSECAG00000011238.1	ENSECAG00000011238	PSTK	L-SERYL-TRNA SEC KINASE (PTHR20873:SF0)
chr1	9888823	9908811	ENSECAT00000012996.1	ENSECAG00000012505.1	ENSECAG00000012505	C1H10orf88	SI:RP71-19M20
chr1	9943500	9959038	ENSECAT00000013969.1	ENSECAG00000013380.1	ENSECAG00000013380	LOC100050490	SI:RP71-19M20
chr1	9983407	9984656	ENSECAT00000015534.1	ENSECAG00000014886.1	ENSECAG00000014886	unassigned	SUBFAMILY NOT NAMED (PTHR35860:SF7)
chr1	9990755	9999988	ENSECAT00000015678.1	ENSECAG00000014944.1	ENSECAG00000014944	CUZD1
chr1	10004765	10007445	ENSECAT00000020149.1	ENSECAG00000019057.1	ENSECAG00000019057	unassigned	SUBFAMILY NOT NAMED (PTHR11576:SF14)
chr1	10027154	10091700	ENSECAT00000020695.1	ENSECAG00000019510.1	ENSECAG00000019510	unassigned	DMBT1-LIKE PROTEIN-RELATED (PTHR19331:SF309)
chr1	10146415	10148188	ENSECAT00000002103.1	ENSECAG00000002143.1	ENSECAG00000002143	C10orf120	MCG1612 (PTHR47509:SF1)
chr1	10210025	10217825	ENSECAT00000005542.1	ENSECAG00000005588.1	ENSECAG00000005588	unassigned	SUBFAMILY NOT NAMED (PTHR11576:SF14)
chr1	10228659	10231550	ENSECAT00000006360.1	ENSECAG00000006313.1	ENSECAG00000006313	unassigned
chr1	10259975	10261290	ENSECAT00000008340.1	ENSECAG00000008256.1	ENSECAG00000008256	unassigned	DELETED IN MALIGNANT BRAIN TUMORS 1 PROTEIN (PTHR19331:SF426)
chr1	10284838	10288390	ENSECAT00000009342.1	ENSECAG00000009186.1	ENSECAG00000009186	unassigned	RIKEN CDNA 5830411N06 GENE (PTHR19331:SF432)
chr1	10308208	10310340	ENSECAT00000009787.1	ENSECAG00000009596.1	ENSECAG00000009596	unassigned
chr1	75804085	75830836	ENSECAT00000012612.1	ENSECAG00000012185.1	ENSECAG00000012185	GNG4	GUANINE NUCLEOTIDE-BINDING PROTEIN G I /G S /G O SUBUNIT GAMMA-4 (PTHR13809:SF21)
chr1	75859280	75907593	ENSECAT00000014100.1	ENSECAG00000013338.1	ENSECAG00000013338	B3GALNT2	UDP-GALNAC:BETA-1,3-N-ACETYLGALACTOSAMINYLTRANSFERASE 2 (PTHR11214:SF219)
chr1	75908981	75930813	ENSECAT00000020205.1	ENSECAG00000018794.1	ENSECAG00000018794	TBCE	TUBULIN-SPECIFIC CHAPERONE E (PTHR15140:SF6)
chr1	75982070	75983474	ENSECAT00000004793.1	ENSECAG00000004927.1	ENSECAG00000004927
chr1	75998874	76004728	ENSECAT00000018777.1	ENSECAG00000017806.1	ENSECAG00000017806	GGPS1	GERANYLGERANYL PYROPHOSPHATE SYNTHASE (PTHR12001:SF44)
chr1	76073947	76158993	ENSECAT00000019320.1	ENSECAG00000017836.1	ENSECAG00000017836	ARID4B	AT-RICH INTERACTIVE DOMAIN-CONTAINING PROTEIN 4B (PTHR13964:SF24)
chr1	76163173	76179097	ENSECAT00000014013.1	ENSECAG00000013333.1	ENSECAG00000013333	RBM34
chr2	93952073	93953549	ENSECAT00000024480.1	ENSECAG00000022921.1	ENSECAG00000022921	unassigned	TRIFUNCTIONAL ENZYME SUBUNIT BETA, MITOCHONDRIAL (PTHR18919:SF5)
chr8	18209491	18218190	ENSECAT00000013353.1	ENSECAG00000012861.2	ENSECAG00000012861	unassigned	T-BOX TRANSCRIPTION FACTOR TBX3 (PTHR11267:SF91)
chr8	18396027	18448361	ENSECAT00000018271.1	ENSECAG00000017114.1	ENSECAG00000017114	TBX5	T-BOX TRANSCRIPTION FACTOR TBX5 (PTHR11267:SF28)
chr10	52459165	52868109	ENSECAT00000022439.1	ENSECAG00000020215.1	ENSECAG00000020215	GRIK2	GLUTAMATE RECEPTOR IONOTROPIC, KAINATE 2 (PTHR18966:SF38)
chr10	58679719	58822254	ENSECAT00000026399.1	ENSECAG00000024506.1	ENSECAG00000024506	ARMC2	ARMADILLO REPEAT-CONTAINING PROTEIN 2 (PTHR21356:SF1)
chr10	58780482	58884718	ENSECAT00000002613.1	ENSECAG00000001101.1	ENSECAG00000001101	SESN1	SESTRIN-1 (PTHR12474:SF3)
chr10	58933319	58956696	ENSECAT00000010182.1	ENSECAG00000009776.1	ENSECAG00000009776	CEP57L1	CENTROSOMAL PROTEIN CEP57L1 (PTHR19336:SF10)
chr10	58981236	58989952	ENSECAT00000028994.1	ENSECAG00000026868.1	ENSECAG00000026868	unassigned
chr10	59019195	59045855	ENSECAT00000012201.1	ENSECAG00000011811.1	ENSECAG00000011811	LOC102147733	SUBFAMILY NOT NAMED (PTHR33331:SF11)
chr10	59064304	59081939	ENSECAT00000013470.1	ENSECAG00000012991.1	ENSECAG00000012991	unassigned	COILED-COIL DOMAIN-CONTAINING PROTEIN 162 (PTHR33331:SF3)
chr10	69834194	69853354	ENSECAT00000013329.1	ENSECAG00000012553.1	ENSECAG00000012553	HSF2	HEAT SHOCK FACTOR PROTEIN 2 (PTHR10015:SF185)
chr10	69859907	69897651	ENSECAT00000018513.1	ENSECAG00000017369.1	ENSECAG00000017369	SERINC1	SERINE INCORPORATOR 1 (PTHR10383:SF15)
chr11	23105941	23160563	ENSECAT00000011291.1	ENSECAG00000010672.1	ENSECAG00000010672	PLXDC1	PLEXIN DOMAIN-CONTAINING PROTEIN 1 (PTHR13055:SF10)
chr11	23153076	23281571	ENSECAT00000014920.1	ENSECAG00000014311.1	ENSECAG00000014311	unassigned	60S RIBOSOMAL PROTEIN L23 (PTHR11761:SF8)
chr11	23194623	23214406	ENSECAT00000015382.1	ENSECAG00000014697.1	ENSECAG00000014697	FBXO47	F-BOX ONLY PROTEIN 47 (PTHR34098:SF1)
chr11	23227817	23257684	ENSECAT00000018410.1	ENSECAG00000017325.1	ENSECAG00000017325	LASP1	LIM AND SH3 DOMAIN PROTEIN 1 (PTHR46218:SF2)
chr11	23277549	23277683	ENSECAT00000028336.1	ENSECAG00000026324.1	ENSECAG00000026324
chr11	23279442	23279576	ENSECAT00000029828.1	ENSECAG00000027662.1	ENSECAG00000027662
chr11	23284702	23287893	ENSECAT00000028851.1	ENSECAG00000026877.1	ENSECAG00000026877	C17orf98	SUBFAMILY NOT NAMED (PTHR34221:SF2)
chr11	23302128	23322466	ENSECAT00000020398.1	ENSECAG00000019122.1	ENSECAG00000019122	CWC25	PRE-MRNA-SPLICING FACTOR CWC25 HOMOLOG (PTHR16196:SF0)
chr11	23334815	23347884	ENSECAT00000023949.1	ENSECAG00000022246.1	ENSECAG00000022246	PIP4K2B	PHOSPHATIDYLINOSITOL 5-PHOSPHATE 4-KINASE TYPE-2 BETA (PTHR23086:SF22)
chr11	23353440	23361106	ENSECAT00000001435.1	ENSECAG00000000987.1	ENSECAG00000000987	PSMB3	PROTEASOME SUBUNIT BETA TYPE-3 (PTHR11599:SF62)
chr11	23366022	23376525	ENSECAT00000007854.1	ENSECAG00000007453.1	ENSECAG00000007453	PCGF2	POLYCOMB GROUP RING FINGER PROTEIN 2 (PTHR10825:SF31)
chr11	23377904	23380288	ENSECAT00000012387.1	ENSECAG00000011982.1	ENSECAG00000011982	CISD3	CDGSH IRON-SULFUR DOMAIN-CONTAINING PROTEIN 3, MITOCHONDRIAL (PTHR46491:SF3)
chr11	23385245	23403265	ENSECAT00000012862.1	ENSECAG00000012082.1	ENSECAG00000012082	MLLT6	PROTEIN AF-17 (PTHR13793:SF90)
chr11	23478524	23543480	ENSECAT00000015252.1	ENSECAG00000014219.1	ENSECAG00000014219	SRCIN1	SRC KINASE SIGNALING INHIBITOR 1 (PTHR22741:SF5)
chr11	23557359	23571579	ENSECAT00000022772.1	ENSECAG00000021431.1	ENSECAG00000021431	unassigned
chr11	23648687	23672091	ENSECAT00000023098.1	ENSECAG00000021699.1	ENSECAG00000021699	unassigned
chr11	23678235	23692310	ENSECAT00000023280.1	ENSECAG00000021843.1	ENSECAG00000021843	GPR179	G-PROTEIN COUPLED RECEPTOR 179-RELATED (PTHR32546:SF7)
chr11	23696397	23711958	ENSECAT00000000672.1	ENSECAG00000000590.1	ENSECAG00000000590	unassigned	39S RIBOSOMAL PROTEIN L45, MITOCHONDRIAL (PTHR28554:SF1)
chr22	24640929	24690597	ENSECAT00000000346.1	ENSECAG00000000301.1	ENSECAG00000000301	ZNF341	ZINC FINGER PROTEIN 341 (PTHR24388:SF28)
chr22	24738608	24743220	ENSECAT00000008526.1	ENSECAG00000008311.1	ENSECAG00000008311	CHMP4B	CHARGED MULTIVESICULAR BODY PROTEIN 4B (PTHR22761:SF4)
chr22	24874840	24918486	ENSECAT00000013005.1	ENSECAG00000012357.1	ENSECAG00000012357	RALY	RNA-BINDING PROTEIN RALY (PTHR13968:SF6)
chr22	24930537	24947830	ENSECAT00000020858.1	ENSECAG00000019481.1	ENSECAG00000019481	EIF2S2	EUKARYOTIC TRANSLATION INITIATION FACTOR 2 SUBUNIT 2 (PTHR23001:SF3)
chr22	24983539	24985709	ENSECAT00000002696.1	ENSECAG00000002832.1	ENSECAG00000002832
chr22	24987410	24988153	ENSECAT00000004031.1	ENSECAG00000003930.1	ENSECAG00000003930
chr22	25052550	25053941	ENSECAT00000004070.1	ENSECAG00000004203.1	ENSECAG00000004203
chr22	25167079	25171074	ENSECAT00000004772.1	ENSECAG00000004241.1	ENSECAG00000004241	ASIP	AGOUTI-SIGNALING PROTEIN (PTHR16551:SF1)
chr22	25183606	25199490	ENSECAT00000011404.1	ENSECAG00000010633.1	ENSECAG00000010633	AHCY	ADENOSYLHOMOCYSTEINASE (PTHR23420:SF14)
chr22	26206527	26241723	ENSECAT00000022806.1	ENSECAG00000021188.1	ENSECAG00000021188	CEP250	CENTROSOME-ASSOCIATED PROTEIN CEP250 (PTHR23159:SF1)
chr22	26248938	26250936	ENSECAT00000012305.1	ENSECAG00000011918.1	ENSECAG00000011918	LOC102148379	SUBFAMILY NOT NAMED (PTHR46032:SF5)
chr22	26261609	26262294	ENSECAT00000012526.1	ENSECAG00000012130.1	ENSECAG00000012130	C20orf173
chr22	26271268	26284825	ENSECAT00000013208.1	ENSECAG00000012171.1	ENSECAG00000012171	ERGIC3	ENDOPLASMIC RETICULUM-GOLGI INTERMEDIATE COMPARTMENT PROTEIN 3 (PTHR10984:SF25)
chr22	26286671	26328393	ENSECAT00000010917.1	ENSECAG00000009856.1	ENSECAG00000009856	LOC100069564	FER-1-LIKE PROTEIN 4 (PTHR12546:SF36)
chr22	26331698	26336285	ENSECAT00000023460.1	ENSECAG00000021900.1	ENSECAG00000021900	SPAG4	SPERM-ASSOCIATED ANTIGEN 4 PROTEIN (PTHR12911:SF16)
chr22	26339219	26346054	ENSECAT00000004589.1	ENSECAG00000001899.1	ENSECAG00000001899	CPNE1	COPINE-1 (PTHR10857:SF2)
chr22	26363889	26375967	ENSECAT00000023404.1	ENSECAG00000021997.1	ENSECAG00000021997	RBM12	RNA-BINDING PROTEIN 12 (PTHR13976:SF31)
chr22	26377974	26396048	ENSECAT00000024270.1	ENSECAG00000022539.1	ENSECAG00000022539	NFS1	CYSTEINE DESULFURASE, MITOCHONDRIAL (PTHR11601:SF34)
chr22	26396099	26397668	ENSECAT00000012803.1	ENSECAG00000012391.1	ENSECAG00000012391	ROMO1	REACTIVE OXYGEN SPECIES MODULATOR 1 (PTHR28525:SF1)
chr22	26400088	26427974	ENSECAT00000014472.1	ENSECAG00000013423.1	ENSECAG00000013423	RBM39
chr22	26446943	26447050	ENSECAT00000027867.1	ENSECAG00000025855.1	ENSECAG00000025855
chr22	26503641	26590268	ENSECAT00000026813.1	ENSECAG00000024820.1	ENSECAG00000024820	PHF20	PHD FINGER PROTEIN 20 (PTHR15856:SF27)
chr22	26575490	26575597	ENSECAT00000027256.1	ENSECAG00000025244.1	ENSECAG00000025244
chr22	26593793	26594306	ENSECAT00000001237.1	ENSECAG00000001342.1	ENSECAG00000001342	SCAND1	SUBFAMILY NOT NAMED (PTHR23226:SF153)
chr22	26608152	26655679	ENSECAT00000012422.1	ENSECAG00000011813.1	ENSECAG00000011813	CNBD2	CYCLIC NUCLEOTIDE-BINDING DOMAIN-CONTAINING PROTEIN 2 (PTHR23011:SF28)
chr22	26763986	26813163	ENSECAT00000018648.1	ENSECAG00000017218.1	ENSECAG00000017218	EPB41L1	BAND 4
chr22	30820087	30905026	ENSECAT00000001865.1	ENSECAG00000000383.1	ENSECAG00000000383	TOP1	DNA TOPOISOMERASE 1 (PTHR10290:SF5)
chr22	30934685	30950708	ENSECAT00000023225.1	ENSECAG00000021031.1	ENSECAG00000021031	PLCG1	1-PHOSPHATIDYLINOSITOL 4,5-BISPHOSPHATE PHOSPHODIESTERASE GAMMA-1 (PTHR10336:SF36)
chr22	30960269	30965695	ENSECAT00000017317.1	ENSECAG00000016520.1	ENSECAG00000016520	unassigned	ZINC FINGERS AND HOMEOBOXES PROTEIN 3 (PTHR15467:SF6)
chr22	31090596	31102341	ENSECAT00000018205.1	ENSECAG00000016882.1	ENSECAG00000016882	LPIN3	PHOSPHATIDATE PHOSPHATASE LPIN3 (PTHR12181:SF12)
chr22	31104315	31109634	ENSECAT00000011100.1	ENSECAG00000010749.1	ENSECAG00000010749	EMILIN3	EMILIN-3 (PTHR15427:SF2)
chr22	31142727	31285402	ENSECAT00000012578.1	ENSECAG00000011761.1	ENSECAG00000011761	CHD6	CHROMODOMAIN-HELICASE-DNA-BINDING PROTEIN 6 (PTHR45623:SF8)
chr22	31144297	31144404	ENSECAT00000027676.1	ENSECAG00000025664.1	ENSECAG00000025664
chr23	14552480	14552895	ENSECAT00000009859.1	ENSECAG00000009671.1	ENSECAG00000009671
chr23	14570115	14570393	ENSECAT00000029556.1	ENSECAG00000027390.1	ENSECAG00000027390
chr23	14646182	14718002	ENSECAT00000010279.1	ENSECAG00000010004.1	ENSECAG00000010004	unassigned	SUBFAMILY NOT NAMED (PTHR12112:SF41)
chr23	14652501	14653287	ENSECAT00000011968.1	ENSECAG00000011532.1	ENSECAG00000011532
chr23	14807473	14885770	ENSECAT00000014680.1	ENSECAG00000013835.1	ENSECAG00000013835	PRUNE2	PROTEIN PRUNE HOMOLOG 2 (PTHR12112:SF11)
chr23	14979592	14983388	ENSECAT00000021431.1	ENSECAG00000020201.1	ENSECAG00000020201	GCNT1	BETA-1,3-GALACTOSYL-O-GLYCOSYL-GLYCOPROTEIN BETA-1,6-N-ACETYLGLUCOSAMINYLTRANSFERASE (PTHR19297:SF96)
chr23	18751960	18756906	ENSECAT00000025518.1	ENSECAG00000023826.1	ENSECAG00000023826	ZFAND5	AN1-TYPE ZINC FINGER PROTEIN 5 (PTHR10634:SF26)
chr23	18836993	18922582	ENSECAT00000000254.1	ENSECAG00000000122.1	ENSECAG00000000122	GDA	GUANINE DEAMINASE (PTHR11271:SF6)
chr23	19004111	19004772	ENSECAT00000022025.1	ENSECAG00000020765.1	ENSECAG00000020765
chr23	19100189	19150190	ENSECAT00000022042.1	ENSECAG00000020775.1	ENSECAG00000020775	C9orf85	ZGC:101016 (PTHR22876:SF5)
chr23	19151050	19195040	ENSECAT00000022063.1	ENSECAG00000020790.1	ENSECAG00000020790	ABHD17B	PROTEIN ABHD17B (PTHR12277:SF48)
chr27	1142341	1144474	ENSECAT00000003878.1	ENSECAG00000004007.1	ENSECAG00000004007
chr27	1220610	1533148	ENSECAT00000018732.1	ENSECAG00000017483.1	ENSECAG00000017483	PSD3
chr27	1283512	1283956	ENSECAT00000003903.1	ENSECAG00000004045.1	ENSECAG00000004045
chr27	1646054	1646942	ENSECAT00000002702.1	ENSECAG00000002828.1	ENSECAG00000002828	unassigned	SUBFAMILY NOT NAMED (PTHR11505:SF195)

## Sheet: MLP
chrom	Gene Start	Gene End	ENSEMBL ID 1	ENSEMBL ID 2	ENSEMBL ID 3	Name	Description
chr1	68093760	68094585	ENSECAT00000002819.1	ENSECAG00000002965.1	ENSECAG00000002965	unassigned	SUBFAMILY NOT NAMED (PTHR11505:SF195)
chr1	68213417	68243651	ENSECAT00000012864.1	ENSECAG00000012338.1	ENSECAG00000012338	URB2	UNHEALTHY RIBOSOME BIOGENESIS PROTEIN 2 HOMOLOG (PTHR15682:SF2)
chr1	68256046	68274336	ENSECAT00000017240.1	ENSECAG00000016369.1	ENSECAG00000016369	TAF5L	TAF5-LIKE RNA POLYMERASE II P300/CBP-ASSOCIATED FACTOR-ASSOCIATED FACTOR 65 KDA SUBUNIT 5L (PTHR19879:SF6)
chr1	121514027	121697263	ENSECAT00000024573.1	ENSECAG00000022944.1	ENSECAG00000022944	unassigned	THROMBOSPONDIN TYPE-1 DOMAIN-CONTAINING PROTEIN 4 (PTHR13723:SF16)
chr1	121747623	121747962	ENSECAT00000005600.1	ENSECAG00000005693.1	ENSECAG00000005693
chr4	29437362	29557455	ENSECAT00000013249.1	ENSECAG00000012115.1	ENSECAG00000012115	SEMA3D	SEMAPHORIN-3D (PTHR11036:SF36)
chr4	29524937	29525043	ENSECAT00000028096.1	ENSECAG00000026084.1	ENSECAG00000026084
chr4	29638015	29638540	ENSECAT00000005123.1	ENSECAG00000005236.1	ENSECAG00000005236	unassigned	SUBFAMILY NOT NAMED (PTHR11505:SF195)
chr4	29661414	29662239	ENSECAT00000005202.1	ENSECAG00000005277.1	ENSECAG00000005277
chr4	29662423	29666230	ENSECAT00000003355.1	ENSECAG00000003464.1	ENSECAG00000003464
chr7	41618208	41658449	ENSECAT00000010847.1	ENSECAG00000010509.1	ENSECAG00000010509	unassigned	LINE-1 RETROTRANSPOSABLE ELEMENT ORF2 PROTEIN (PTHR19446:SF397)
chr7	41717294	41717763	ENSECAT00000011604.1	ENSECAG00000011286.1	ENSECAG00000011286
chr7	41721083	41721605	ENSECAT00000003352.1	ENSECAG00000003504.1	ENSECAG00000003504	unassigned	SUBFAMILY NOT NAMED (PTHR11505:SF195)
chr7	41968784	41969609	ENSECAT00000003430.1	ENSECAG00000003589.1	ENSECAG00000003589
chr7	41969793	41973600	ENSECAT00000002940.1	ENSECAG00000003020.1	ENSECAG00000003020
chr7	42023922	42028408	ENSECAT00000029009.1	ENSECAG00000026872.1	ENSECAG00000026872	SPATA19	SPERMATOGENESIS-ASSOCIATED PROTEIN 19, MITOCHONDRIAL (PTHR36468:SF1)
chr7	42085484	42123565	ENSECAT00000012669.1	ENSECAG00000012105.1	ENSECAG00000012105	IGSF9B
chr7	44415917	44426088	ENSECAT00000011179.1	ENSECAG00000010842.1	ENSECAG00000010842	ZNF333	ZINC FINGER PROTEIN 333 (PTHR24377:SF731)
chr7	44458922	44496867	ENSECAT00000011793.1	ENSECAG00000011315.1	ENSECAG00000011315	unassigned
chr7	44515931	44521068	ENSECAT00000018548.1	ENSECAG00000017575.1	ENSECAG00000017575	unassigned
chr7	44529866	44533357	ENSECAT00000018676.1	ENSECAG00000017656.1	ENSECAG00000017656	NDUFB7	NADH DEHYDROGENASE [UBIQUINONE] 1 BETA SUBCOMPLEX SUBUNIT 7 (PTHR20900:SF0)
chr7	44533603	44559016	ENSECAT00000020391.1	ENSECAG00000018572.1	ENSECAG00000018572	TECR	VERY-LONG-CHAIN ENOYL-COA REDUCTASE (PTHR10556:SF31)
chr7	44566457	44567386	ENSECAT00000021327.1	ENSECAG00000020066.1	ENSECAG00000020066	DNAJB1	DNAJ HOMOLOG SUBFAMILY B MEMBER 1 (PTHR24078:SF306)
chr7	44728785	44739379	ENSECAT00000023701.1	ENSECAG00000021555.1	ENSECAG00000021555	ADGRL1	ADHESION G PROTEIN-COUPLED RECEPTOR L1 (PTHR12011:SF62)
chr7	44753895	44760989	ENSECAT00000016728.1	ENSECAG00000015967.1	ENSECAG00000015967	ASF1B	HISTONE CHAPERONE ASF1B (PTHR12040:SF0)
chr7	44767405	44779191	ENSECAT00000018339.1	ENSECAG00000016874.1	ENSECAG00000016874	PRKACA	CAMP-DEPENDENT PROTEIN KINASE CATALYTIC SUBUNIT ALPHA (PTHR24353:SF82)
chr7	44783133	44783902	ENSECAT00000028850.1	ENSECAG00000026959.1	ENSECAG00000026959	unassigned	ATHERIN-RELATED (PTHR12247:SF99)
chr7	44785977	44788412	ENSECAT00000008756.1	ENSECAG00000008641.1	ENSECAG00000008641	C19orf67	UPF0575 PROTEIN C19ORF67 (PTHR36292:SF1)
chr7	44792066	44792409	ENSECAT00000008808.1	ENSECAG00000008698.1	ENSECAG00000008698	unassigned
chr7	44798892	45319261	ENSECAT00000009158.1	ENSECAG00000009012.1	ENSECAG00000009012	IER2	IMMEDIATE EARLY RESPONSE GENE 2 PROTEIN (PTHR15895:SF4)
chr7	44804151	44804677	ENSECAT00000011212.1	ENSECAG00000010907.1	ENSECAG00000010907	unassigned	PARALEMMIN-3 (PTHR47528:SF1)
chr7	44806935	44816344	ENSECAT00000012496.1	ENSECAG00000011964.1	ENSECAG00000011964	IL27RA	INTERLEUKIN-27 RECEPTOR SUBUNIT ALPHA (PTHR23036:SF6)
chr7	44818972	44820528	ENSECAT00000015539.1	ENSECAG00000014897.1	ENSECAG00000014897	RLN3	RELAXIN-3 (PTHR20968:SF0)
chr7	44871095	44877885	ENSECAT00000015897.1	ENSECAG00000014906.1	ENSECAG00000014906	unassigned	COILED-COIL AND C2 DOMAIN-CONTAINING PROTEIN 1A (PTHR13076:SF8)
chr7	44929816	44929889	ENSECAT00000027668.1	ENSECAG00000025656.1	ENSECAG00000025656
chr7	44930013	44930090	ENSECAT00000028443.1	ENSECAG00000026431.1	ENSECAG00000026431
chr7	44930162	44930230	ENSECAT00000028409.1	ENSECAG00000026397.1	ENSECAG00000026397
chr7	44933339	44948526	ENSECAT00000006828.1	ENSECAG00000006600.1	ENSECAG00000006600	ZSWIM4	ZINC FINGER SWIM DOMAIN-CONTAINING PROTEIN 4 (PTHR22619:SF4)
chr7	44956328	44958162	ENSECAT00000010876.1	ENSECAG00000010593.1	ENSECAG00000010593	C19orf53	LEYDIG CELL TUMOR 10 KDA PROTEIN HOMOLOG (PTHR16967:SF1)
chr7	44959109	44963357	ENSECAT00000011173.1	ENSECAG00000010706.1	ENSECAG00000010706	MRI1	METHYLTHIORIBOSE-1-PHOSPHATE ISOMERASE (PTHR43475:SF1)
chr7	44964884	44973804	ENSECAT00000013289.1	ENSECAG00000012731.1	ENSECAG00000012731	CCDC130	COILED-COIL DOMAIN-CONTAINING PROTEIN 130 (PTHR12111:SF2)
chr7	45130883	45287133	ENSECAT00000019050.1	ENSECAG00000016371.1	ENSECAG00000016371	CACNA1A	VOLTAGE-DEPENDENT P/Q-TYPE CALCIUM CHANNEL SUBUNIT ALPHA-1A (PTHR45628:SF3)
chr7	45322792	45324439	ENSECAT00000014354.1	ENSECAG00000013775.1	ENSECAG00000013775	unassigned	SYNTAXIN-10 (PTHR19957:SF106)
chr7	45328508	45331513	ENSECAT00000015804.1	ENSECAG00000015051.1	ENSECAG00000015051	NACC1
chr7	45346015	45351774	ENSECAT00000017149.1	ENSECAG00000016149.1	ENSECAG00000016149	TRMT1	TRNA GUANINE 26 -N 2 -DIMETHYLTRANSFERASE (PTHR10631:SF3)
chr7	45363358	45422044	ENSECAT00000021213.1	ENSECAG00000019690.1	ENSECAG00000019690	NFIX	NUCLEAR FACTOR 1 X-TYPE (PTHR11492:SF3)
chr7	45460771	45463797	ENSECAT00000026362.1	ENSECAG00000024508.1	ENSECAG00000024508	DAND5	DAN DOMAIN FAMILY MEMBER 5 (PTHR15273:SF5)
chr7	45474086	45474441	ENSECAT00000003634.1	ENSECAG00000003766.1	ENSECAG00000003766	unassigned	GROWTH ARREST AND DNA DAMAGE-INDUCIBLE PROTEINS-INTERACTING PROTEIN 1 (PTHR31761:SF1)
chr7	45475533	45479322	ENSECAT00000026537.1	ENSECAG00000024607.1	ENSECAG00000024607	RAD23A	UV EXCISION REPAIR PROTEIN RAD23 HOMOLOG A (PTHR10621:SF29)
chr7	45482999	45486353	ENSECAT00000008636.1	ENSECAG00000008164.1	ENSECAG00000008164	CALR	CALRETICULIN (PTHR11073:SF16)
chr7	45490078	45496933	ENSECAT00000016381.1	ENSECAG00000015139.1	ENSECAG00000015139	FARSA	PHENYLALANINE--TRNA LIGASE ALPHA SUBUNIT (PTHR11538:SF40)
chr7	45507234	45509594	ENSECAT00000012847.1	ENSECAG00000012408.1	ENSECAG00000012408	unassigned	SYNAPTONEMAL COMPLEX CENTRAL ELEMENT PROTEIN 2 (PTHR28398:SF1)
chr7	45509411	45515116	ENSECAT00000013287.1	ENSECAG00000012495.1	ENSECAG00000012495	GCDH	GLUTARYL-COA DEHYDROGENASE, MITOCHONDRIAL (PTHR42807:SF1)
chr7	45524766	45526789	ENSECAT00000020211.1	ENSECAG00000018970.1	ENSECAG00000018970	DNASE2	DEOXYRIBONUCLEASE-2-ALPHA (PTHR10858:SF9)
chr7	45528499	45548290	ENSECAT00000024228.1	ENSECAG00000022473.1	ENSECAG00000022473	MAST1	MICROTUBULE-ASSOCIATED SERINE/THREONINE-PROTEIN KINASE 1 (PTHR24356:SF150)
chr7	45558223	45560637	ENSECAT00000001265.1	ENSECAG00000001223.1	ENSECAG00000001223	RTBDN	RETBINDIN (PTHR10517:SF19)
chr7	45566292	45570008	ENSECAT00000007283.1	ENSECAG00000007013.1	ENSECAG00000007013	RNASEH2A	RIBONUCLEASE H2 SUBUNIT A (PTHR10954:SF7)
chr7	45573318	45575352	ENSECAT00000012024.1	ENSECAG00000011541.1	ENSECAG00000011541	PRDX2	PEROXIREDOXIN-2 (PTHR10681:SF102)
chr7	45577329	45600350	ENSECAT00000015837.1	ENSECAG00000014343.1	ENSECAG00000014343	HOOK2	PROTEIN HOOK HOMOLOG 2 (PTHR18947:SF37)
chr7	45578125	45579169	ENSECAT00000003759.1	ENSECAG00000003816.1	ENSECAG00000003816	JUNB	TRANSCRIPTION FACTOR JUN-B (PTHR11462:SF37)
chr7	45610151	45615940	ENSECAT00000007357.1	ENSECAG00000007103.1	ENSECAG00000007103	ASNA1	ATPASE ASNA1 (PTHR10803:SF3)
chr7	45617436	45620601	ENSECAT00000012600.1	ENSECAG00000012154.1	ENSECAG00000012154	C19orf43	GH15549P (PTHR34753:SF1)
chr7	45626598	45637845	ENSECAT00000014998.1	ENSECAG00000013673.1	ENSECAG00000013673	TNPO2	TRANSPORTIN-2 (PTHR10527:SF17)
chr7	45633663	45633733	ENSECAT00000027209.1	ENSECAG00000025197.1	ENSECAG00000025197
chr7	45635580	45635651	ENSECAT00000028676.1	ENSECAG00000026664.1	ENSECAG00000026664
chr7	45641389	45646041	ENSECAT00000005497.1	ENSECAG00000005017.1	ENSECAG00000005017	FBXW9
chr7	45647008	45647307	ENSECAT00000009080.1	ENSECAG00000008886.1	ENSECAG00000008886	unassigned	GUANINE NUCLEOTIDE-BINDING PROTEIN SUBUNIT GAMMA (PTHR13809:SF14)
chr7	45651701	45655097	ENSECAT00000009668.1	ENSECAG00000009177.1	ENSECAG00000009177	DHPS	DEOXYHYPUSINE SYNTHASE (PTHR11703:SF0)
chr7	45655143	45658885	ENSECAT00000021070.1	ENSECAG00000019788.1	ENSECAG00000019788	WDR83	WD REPEAT DOMAIN-CONTAINING PROTEIN 83 (PTHR22842:SF3)
chr7	45659261	45660408	ENSECAT00000023387.1	ENSECAG00000021981.1	ENSECAG00000021981	WDR83OS	PROTEIN ASTERIX (PTHR13193:SF0)
chr7	45660593	45674937	ENSECAT00000024553.1	ENSECAG00000022546.1	ENSECAG00000022546	unassigned	LYSOSOMAL ALPHA-MANNOSIDASE (PTHR11607:SF3)
chr7	45732239	45734894	ENSECAT00000014829.1	ENSECAG00000014042.1	ENSECAG00000014042	ZNF791	ZINC FINGER PROTEIN 791 (PTHR24379:SF26)
chr7	45762944	45766751	ENSECAT00000003097.1	ENSECAG00000003212.1	ENSECAG00000003212
chr7	45819161	45819943	ENSECAT00000017054.1	ENSECAG00000016294.1	ENSECAG00000016294	unassigned
chr7	45851388	45860801	ENSECAT00000017077.1	ENSECAG00000016302.1	ENSECAG00000016302	unassigned	SUBFAMILY NOT NAMED (PTHR24379:SF65)
chr7	45895272	45897874	ENSECAT00000017176.1	ENSECAG00000016381.1	ENSECAG00000016381	unassigned	SUBFAMILY NOT NAMED (PTHR24379:SF65)
chr7	45900626	45901142	ENSECAT00000017588.1	ENSECAG00000016762.1	ENSECAG00000016762
chr7	45952144	45952387	ENSECAT00000003147.1	ENSECAG00000003299.1	ENSECAG00000003299
chr7	45973357	45995362	ENSECAT00000017722.1	ENSECAG00000016771.1	ENSECAG00000016771	unassigned	ZINC FINGER PROTEIN 709 (PTHR24379:SF69)
chr7	46020296	46022553	ENSECAT00000019967.1	ENSECAG00000018857.1	ENSECAG00000018857	unassigned	ZINC FINGER PROTEIN 709 (PTHR24379:SF69)
chr7	46040333	46041872	ENSECAT00000003251.1	ENSECAG00000003369.1	ENSECAG00000003369
chr7	46042124	46043523	ENSECAT00000020360.1	ENSECAG00000019252.1	ENSECAG00000019252
chr7	46043701	46044524	ENSECAT00000021395.1	ENSECAG00000020156.1	ENSECAG00000020156
chr7	46057899	46059624	ENSECAT00000022677.1	ENSECAG00000021334.1	ENSECAG00000021334	unassigned	SUBFAMILY NOT NAMED (PTHR24379:SF76)
chr7	46095112	46098087	ENSECAT00000023383.1	ENSECAG00000021667.1	ENSECAG00000021667	unassigned	SUBFAMILY NOT NAMED (PTHR24379:SF65)
chr7	46189195	46190314	ENSECAT00000003283.1	ENSECAG00000003421.1	ENSECAG00000003421
chr7	46323648	46323984	ENSECAT00000003334.1	ENSECAG00000003488.1	ENSECAG00000003488
chr7	46382515	46382854	ENSECAT00000003470.1	ENSECAG00000003613.1	ENSECAG00000003613
chr7	46440496	46443115	ENSECAT00000026734.1	ENSECAG00000024804.1	ENSECAG00000024804	unassigned	SUBFAMILY NOT NAMED (PTHR24379:SF65)
chr7	46479658	46481113	ENSECAT00000026797.1	ENSECAG00000024859.1	ENSECAG00000024859	unassigned	SUBFAMILY NOT NAMED (PTHR24379:SF64)
chr7	46603983	46606643	ENSECAT00000000860.1	ENSECAG00000000785.1	ENSECAG00000000785	unassigned	SUBFAMILY NOT NAMED (PTHR24379:SF65)
chr7	46630270	46661483	ENSECAT00000008840.1	ENSECAG00000008702.1	ENSECAG00000008702	unassigned	TATA BOX-BINDING PROTEIN-LIKE PROTEIN 2 (PTHR10126:SF37)
chr7	46652355	46653180	ENSECAT00000004121.1	ENSECAG00000004239.1	ENSECAG00000004239
chr7	46653358	46654762	ENSECAT00000003491.1	ENSECAG00000003648.1	ENSECAG00000003648
chr7	46655014	46656556	ENSECAT00000003538.1	ENSECAG00000003699.1	ENSECAG00000003699
chr7	46818731	46820987	ENSECAT00000008941.1	ENSECAG00000008820.1	ENSECAG00000008820	unassigned	SUBFAMILY NOT NAMED (PTHR24379:SF65)
chr7	46839989	46842487	ENSECAT00000009734.1	ENSECAG00000009346.1	ENSECAG00000009346	LOC100065592	SUBFAMILY NOT NAMED (PTHR24379:SF76)
chr7	47096679	47149578	ENSECAT00000010931.1	ENSECAG00000010608.1	ENSECAG00000010608	unassigned	ZINC FINGER PROTEIN 594-RELATED (PTHR24376:SF134)
chr7	47168730	47169180	ENSECAT00000003613.1	ENSECAG00000003751.1	ENSECAG00000003751
chr7	47234477	47235229	ENSECAT00000010974.1	ENSECAG00000010687.1	ENSECAG00000010687
chr7	47290254	47292689	ENSECAT00000011016.1	ENSECAG00000010696.1	ENSECAG00000010696	unassigned	ZFP617 PROTEIN (PTHR24379:SF46)
chr7	47363378	47365976	ENSECAT00000013444.1	ENSECAG00000012790.1	ENSECAG00000012790	unassigned	SUBFAMILY NOT NAMED (PTHR24379:SF76)
chr7	47389307	47390282	ENSECAT00000004174.1	ENSECAG00000004301.1	ENSECAG00000004301	unassigned	ZINC FINGER PROTEIN 136 (PTHR24377:SF763)
chr7	47445534	47447956	ENSECAT00000018025.1	ENSECAG00000017138.1	ENSECAG00000017138	unassigned	SUBFAMILY NOT NAMED (PTHR24379:SF76)
chr7	47567361	47571168	ENSECAT00000003707.1	ENSECAG00000003781.1	ENSECAG00000003781
chr7	47648541	47650560	ENSECAT00000018360.1	ENSECAG00000017424.1	ENSECAG00000017424	unassigned	SUBFAMILY NOT NAMED (PTHR24379:SF76)
chr7	47762701	47763061	ENSECAT00000003819.1	ENSECAG00000003946.1	ENSECAG00000003946
chr7	47763457	47764850	ENSECAT00000018384.1	ENSECAG00000017441.1	ENSECAG00000017441
chr7	47850535	47852718	ENSECAT00000019209.1	ENSECAG00000018175.1	ENSECAG00000018175	LOC100066504	SUBFAMILY NOT NAMED (PTHR24379:SF76)
chr7	47907074	47911114	ENSECAT00000019273.1	ENSECAG00000018210.1	ENSECAG00000018210	unassigned	LINE-1 RETROTRANSPOSABLE ELEMENT ORF2 PROTEIN (PTHR19446:SF397)
chr7	47911298	47911895	ENSECAT00000004240.1	ENSECAG00000004383.1	ENSECAG00000004383	unassigned	SUBFAMILY NOT NAMED (PTHR11505:SF195)
chr7	47985271	47986334	ENSECAT00000019950.1	ENSECAG00000018871.1	ENSECAG00000018871
chr7	48202581	48205187	ENSECAT00000020198.1	ENSECAG00000018881.1	ENSECAG00000018881	LOC100055863	SUBFAMILY NOT NAMED (PTHR24379:SF76)
chr7	48319299	48366144	ENSECAT00000021921.1	ENSECAG00000020668.1	ENSECAG00000020668	unassigned	ZINC FINGER PROTEIN 594-RELATED (PTHR24376:SF134)
chr7	48327915	48328561	ENSECAT00000021937.1	ENSECAG00000020687.1	ENSECAG00000020687
chr7	48402771	48495854	ENSECAT00000022114.1	ENSECAG00000020829.1	ENSECAG00000020829	unassigned	LINE-1 RETROTRANSPOSABLE ELEMENT ORF2 PROTEIN (PTHR19446:SF397)
chr7	48449293	48452383	ENSECAT00000000595.1	ENSECAG00000000636.1	ENSECAG00000000636	unassigned	SUBFAMILY NOT NAMED (PTHR24379:SF76)
chr7	48474492	48476881	ENSECAT00000005545.1	ENSECAG00000005497.1	ENSECAG00000005497	unassigned	SUBFAMILY NOT NAMED (PTHR24379:SF76)
chr7	48504105	48504571	ENSECAT00000006853.1	ENSECAG00000006874.1	ENSECAG00000006874
chr7	48605490	48608571	ENSECAT00000008364.1	ENSECAG00000008222.1	ENSECAG00000008222	unassigned	SUBFAMILY NOT NAMED (PTHR24379:SF77)
chr7	48609586	48610346	ENSECAT00000008983.1	ENSECAG00000008869.1	ENSECAG00000008869
chr7	48739515	48741785	ENSECAT00000009166.1	ENSECAG00000008874.1	ENSECAG00000008874	LOC100056484	SUBFAMILY NOT NAMED (PTHR24379:SF77)
chr7	48792362	48794298	ENSECAT00000012641.1	ENSECAG00000012113.1	ENSECAG00000012113	ACP5	TARTRATE-RESISTANT ACID PHOSPHATASE TYPE 5 (PTHR10161:SF14)
chr8	21089434	21096156	ENSECAT00000008314.1	ENSECAG00000007867.1	ENSECAG00000007867	MYL2	MYOSIN REGULATORY LIGHT CHAIN 2, VENTRICULAR/CARDIAC MUSCLE ISOFORM (PTHR23049:SF9)
chr8	21098990	21127587	ENSECAT00000017784.1	ENSECAG00000016878.1	ENSECAG00000016878	CCDC63	COILED-COIL DOMAIN-CONTAINING PROTEIN 63 (PTHR21694:SF18)
chr8	21204017	21212872	ENSECAT00000018299.1	ENSECAG00000017228.1	ENSECAG00000017228	PPP1CC	SERINE/THREONINE-PROTEIN PHOSPHATASE PP1-GAMMA CATALYTIC SUBUNIT (PTHR11668:SF204)
chr8	21212897	21213478	ENSECAT00000001208.1	ENSECAG00000001393.1	ENSECAG00000001393	unassigned
chr8	21261203	21271724	ENSECAT00000023527.1	ENSECAG00000022050.1	ENSECAG00000022050	HVCN1	VOLTAGE-GATED HYDROGEN CHANNEL 1 (PTHR46480:SF1)
chr8	21275494	21295645	ENSECAT00000024813.1	ENSECAG00000023160.1	ENSECAG00000023160	TCTN1	TECTONIC-1 (PTHR14611:SF1)
chr8	21340337	21352634	ENSECAT00000006678.1	ENSECAG00000006568.1	ENSECAG00000006568	PPTC7	PROTEIN PHOSPHATASE PTC7 HOMOLOG (PTHR12320:SF1)
chr8	21357696	21387884	ENSECAT00000008465.1	ENSECAG00000008337.1	ENSECAG00000008337	RAD9B	CELL CYCLE CHECKPOINT CONTROL PROTEIN RAD9B (PTHR15237:SF2)
chr8	21389986	21397774	ENSECAT00000009127.1	ENSECAG00000008902.1	ENSECAG00000008902	VPS29	SUBFAMILY NOT NAMED (PTHR11124:SF20)
chr8	21398812	21406683	ENSECAT00000016367.1	ENSECAG00000015635.1	ENSECAG00000015635	FAM216A	PROTEIN FAM216A (PTHR16476:SF1)
chr8	21407365	21418691	ENSECAT00000017066.1	ENSECAG00000016144.1	ENSECAG00000016144	GPN3	GPN-LOOP GTPASE 3 (PTHR21231:SF7)
chr8	21421661	21431074	ENSECAT00000021825.1	ENSECAG00000020416.1	ENSECAG00000020416	ARPC3	ACTIN-RELATED PROTEIN 2/3 COMPLEX SUBUNIT 3 (PTHR12391:SF1)
chr8	21444323	21464292	ENSECAT00000024601.1	ENSECAG00000022848.1	ENSECAG00000022848	ANAPC7	ANAPHASE-PROMOTING COMPLEX SUBUNIT 7 (PTHR12558:SF8)
chr8	21708976	21751846	ENSECAT00000010815.1	ENSECAG00000009949.1	ENSECAG00000009949	P2RX7	P2X PURINOCEPTOR 7 (PTHR10125:SF13)
chr8	21782792	21792180	ENSECAT00000025636.1	ENSECAG00000023752.1	ENSECAG00000023752	P2RX4	P2X PURINOCEPTOR 4 (PTHR10125:SF18)
chr8	21799850	21826663	ENSECAT00000013053.1	ENSECAG00000012142.1	ENSECAG00000012142	CAMKK2
chr8	21809965	21930517	ENSECAT00000023915.1	ENSECAG00000022379.1	ENSECAG00000022379	RNF34	E3 UBIQUITIN-PROTEIN LIGASE RNF34 (PTHR14879:SF3)
chr8	21848014	21886020	ENSECAT00000025972.1	ENSECAG00000023913.1	ENSECAG00000023913	ANAPC5	ANAPHASE-PROMOTING COMPLEX SUBUNIT 5 (PTHR12830:SF9)
chr8	21934248	22047993	ENSECAT00000023609.1	ENSECAG00000021840.1	ENSECAG00000021840	KDM2B	F-BOX/LRR-REPEAT PROTEIN 19-RELATED (PTHR23123:SF10)
chr8	22063772	22063876	ENSECAT00000027626.1	ENSECAG00000025614.1	ENSECAG00000025614
chr8	22077093	22088823	ENSECAT00000013459.1	ENSECAG00000012954.1	ENSECAG00000012954	ORAI1	CALCIUM RELEASE-ACTIVATED CALCIUM CHANNEL PROTEIN 1 (PTHR31501:SF3)
chr8	22093021	22102737	ENSECAT00000015940.1	ENSECAG00000015191.1	ENSECAG00000015191	MORN3	MORN REPEAT-CONTAINING PROTEIN 3 (PTHR46511:SF1)
chr8	22129087	22167295	ENSECAT00000017493.1	ENSECAG00000016299.1	ENSECAG00000016299	TMEM120B	TRANSMEMBRANE PROTEIN 120B (PTHR21433:SF2)
chr16	34062865	34381927	ENSECAT00000018549.1	ENSECAG00000015892.1	ENSECAG00000015892	CACNA1D	VOLTAGE-DEPENDENT L-TYPE CALCIUM CHANNEL SUBUNIT ALPHA-1D (PTHR45628:SF11)
chr16	34348257	34348325	ENSECAT00000029512.1	ENSECAG00000027346.1	ENSECAG00000027346
chr16	34495823	34547533	ENSECAT00000026694.1	ENSECAG00000024754.1	ENSECAG00000024754	DCP1A	MRNA-DECAPPING ENZYME 1A (PTHR16290:SF4)
chr16	34577109	34592707	ENSECAT00000007165.1	ENSECAG00000005863.1	ENSECAG00000005863	TKT	TRANSKETOLASE (PTHR43195:SF3)
chr16	34608770	34620915	ENSECAT00000025287.1	ENSECAG00000023172.1	ENSECAG00000023172	PRKCD	PROTEIN KINASE C DELTA TYPE (PTHR24356:SF322)
chr16	34666889	34705025	ENSECAT00000024680.1	ENSECAG00000023042.1	ENSECAG00000023042	RFT1	PROTEIN RFT1 HOMOLOG (PTHR13117:SF5)
chr16	34695333	34697629	ENSECAT00000006226.1	ENSECAG00000006260.1	ENSECAG00000006260	unassigned
chr16	34820124	34871458	ENSECAT00000007196.1	ENSECAG00000006486.1	ENSECAG00000006486	SFMBT1	SCM-LIKE WITH FOUR MBT DOMAINS PROTEIN 1 (PTHR12247:SF77)
chr16	34916424	34931336	ENSECAT00000019829.1	ENSECAG00000018596.1	ENSECAG00000018596	unassigned	STORE-OPERATED CALCIUM ENTRY REGULATOR STIMATE-RELATED (PTHR31735:SF2)
chr16	34936539	34938367	ENSECAT00000023206.1	ENSECAG00000021806.1	ENSECAG00000021806	LOC100059872
chr16	34940925	34956812	ENSECAT00000004988.1	ENSECAG00000002111.1	ENSECAG00000002111	ITIH4	INTER-ALPHA-TRYPSIN INHIBITOR HEAVY CHAIN H4 (PTHR10338:SF119)
chr16	34960608	34974597	ENSECAT00000006219.1	ENSECAG00000003355.1	ENSECAG00000003355	ITIH3	INTER-ALPHA-TRYPSIN INHIBITOR HEAVY CHAIN H3 (PTHR10338:SF115)
chr16	34978155	34991796	ENSECAT00000026800.1	ENSECAG00000024792.1	ENSECAG00000024792	ITIH1	INTER-ALPHA-TRYPSIN INHIBITOR HEAVY CHAIN H1 (PTHR10338:SF106)
chr16	34996362	35035059	ENSECAT00000019049.1	ENSECAG00000017761.1	ENSECAG00000017761	NEK4	SERINE/THREONINE-PROTEIN KINASE NEK4 (PTHR24361:SF690)
chr17	74180418	74181243	ENSECAT00000012701.1	ENSECAG00000012294.1	ENSECAG00000012294	unassigned	SUBFAMILY NOT NAMED (PTHR11505:SF195)
chr17	74182372	74183145	ENSECAT00000012740.1	ENSECAG00000012345.1	ENSECAG00000012345
chr17	74549802	74590978	ENSECAT00000012919.1	ENSECAG00000012348.1	ENSECAG00000012348	EFNB2	EPHRIN-B2 (PTHR11304:SF18)
chr17	74598655	74613307	ENSECAT00000019201.1	ENSECAG00000018194.1	ENSECAG00000018194	unassigned	ARGININE AND GLUTAMATE-RICH PROTEIN 1 (PTHR31711:SF1)
chr17	74615319	74624388	ENSECAT00000028905.1	ENSECAG00000026980.1	ENSECAG00000026980	ARGLU1	ARGININE AND GLUTAMATE-RICH PROTEIN 1 (PTHR31711:SF1)
chr18	20740446	21266891	ENSECAT00000007751.1	ENSECAG00000007595.1	ENSECAG00000007595	THSD7B	THROMBOSPONDIN TYPE-1 DOMAIN-CONTAINING PROTEIN 7B (PTHR11311:SF7)
chr18	20892604	20894146	ENSECAT00000011537.1	ENSECAG00000011201.1	ENSECAG00000011201
chr18	20894398	20895802	ENSECAT00000001779.1	ENSECAG00000001941.1	ENSECAG00000001941
chr18	20895980	20896805	ENSECAT00000005552.1	ENSECAG00000005650.1	ENSECAG00000005650

## Sheet: SOK
chrom	Gene Start	Gene End	ENSEMBL ID 1	ENSEMBL ID 2	ENSEMBL ID 3	Name	Description
chr1	75804085	75830836	ENSECAT00000012612.1	ENSECAG00000012185.1	ENSECAG00000012185	GNG4	GUANINE NUCLEOTIDE-BINDING PROTEIN G I /G S /G O SUBUNIT GAMMA-4 (PTHR13809:SF21)
chr1	75859280	75907593	ENSECAT00000014100.1	ENSECAG00000013338.1	ENSECAG00000013338	B3GALNT2	UDP-GALNAC:BETA-1,3-N-ACETYLGALACTOSAMINYLTRANSFERASE 2 (PTHR11214:SF219)
chr1	75908981	75930813	ENSECAT00000020205.1	ENSECAG00000018794.1	ENSECAG00000018794	TBCE	TUBULIN-SPECIFIC CHAPERONE E (PTHR15140:SF6)
chr1	75982070	75983474	ENSECAT00000004793.1	ENSECAG00000004927.1	ENSECAG00000004927
chr1	75998874	76004728	ENSECAT00000018777.1	ENSECAG00000017806.1	ENSECAG00000017806	GGPS1	GERANYLGERANYL PYROPHOSPHATE SYNTHASE (PTHR12001:SF44)
chr1	76073947	76158993	ENSECAT00000019320.1	ENSECAG00000017836.1	ENSECAG00000017836	ARID4B	AT-RICH INTERACTIVE DOMAIN-CONTAINING PROTEIN 4B (PTHR13964:SF24)
chr1	76163173	76179097	ENSECAT00000014013.1	ENSECAG00000013333.1	ENSECAG00000013333	RBM34
chr1	76182953	76197758	ENSECAT00000020937.1	ENSECAG00000019640.1	ENSECAG00000019640	TOMM20	MITOCHONDRIAL IMPORT RECEPTOR SUBUNIT TOM20 HOMOLOG (PTHR12430:SF2)
chr1	76183666	76183801	ENSECAT00000028624.1	ENSECAG00000026612.1	ENSECAG00000026612
chr3	105013067	105015042	ENSECAT00000026795.1	ENSECAG00000024856.1	ENSECAG00000024856
chr3	105557554	105558001	ENSECAT00000003744.1	ENSECAG00000003892.1	ENSECAG00000003892
chr3	105646546	105758011	ENSECAT00000000604.1	ENSECAG00000000648.1	ENSECAG00000000648	LCORL	LIGAND-DEPENDENT NUCLEAR RECEPTOR COREPRESSOR-LIKE PROTEIN (PTHR21545:SF10)
chr3	105686060	105686482	ENSECAT00000006507.1	ENSECAG00000006555.1	ENSECAG00000006555
chr3	105760249	105798901	ENSECAT00000008064.1	ENSECAG00000007470.1	ENSECAG00000007470	NCAPG	CONDENSIN COMPLEX SUBUNIT 3 (PTHR14418:SF5)
chr3	105788962	105789063	ENSECAT00000029337.1	ENSECAG00000027171.1	ENSECAG00000027171
chr3	105808100	105808880	ENSECAT00000002238.1	ENSECAG00000002410.1	ENSECAG00000002410	DCAF16	DDB1- AND CUL4-ASSOCIATED FACTOR 16 (PTHR16194:SF0)
chr3	105881950	105945696	ENSECAT00000014438.1	ENSECAG00000013661.1	ENSECAG00000013661	FAM184B	PROTEIN FAM184B (PTHR18870:SF8)
chr3	105952018	105958801	ENSECAT00000018409.1	ENSECAG00000017465.1	ENSECAG00000017465	MED28	MEDIATOR OF RNA POLYMERASE II TRANSCRIPTION SUBUNIT 28 (PTHR13512:SF2)
chr3	105964212	105989429	ENSECAT00000019690.1	ENSECAG00000018272.1	ENSECAG00000018272	LAP3	CYTOSOL AMINOPEPTIDASE (PTHR11963:SF23)
chr3	106028105	106037626	ENSECAT00000005371.1	ENSECAG00000005431.1	ENSECAG00000005431	CLRN2	CLARIN-2 (PTHR31548:SF5)
chr3	106043813	106057863	ENSECAT00000005652.1	ENSECAG00000005662.1	ENSECAG00000005662	QDPR	DIHYDROPTERIDINE REDUCTASE (PTHR15104:SF0)
chr5	52367558	52454917	ENSECAT00000023985.1	ENSECAG00000022378.1	ENSECAG00000022378	IGSF3	IMMUNOGLOBULIN SUPERFAMILY MEMBER 3 (PTHR12207:SF21)
chr5	52474367	52488930	ENSECAT00000026217.1	ENSECAG00000024391.1	ENSECAG00000024391	CD58	LYMPHOCYTE FUNCTION-ASSOCIATED ANTIGEN 3 (PTHR21063:SF4)
chr5	52605330	52625017	ENSECAT00000026804.1	ENSECAG00000024623.1	ENSECAG00000024623	ATP1A1	SODIUM/POTASSIUM-TRANSPORTING ATPASE SUBUNIT ALPHA-1 (PTHR43294:SF9)
chr6	6263152	6366160	ENSECAT00000007391.1	ENSECAG00000007360.1	ENSECAG00000007360	MARCH4	E3 UBIQUITIN-PROTEIN LIGASE MARCH4 (PTHR46053:SF3)
chr6	6403080	6454865	ENSECAT00000008039.1	ENSECAG00000007683.1	ENSECAG00000007683	SMARCAL1	SWI/SNF-RELATED MATRIX-ASSOCIATED ACTIN-DEPENDENT REGULATOR OF CHROMATIN SUBFAMILY A-LIKE PROTEIN 1 (PTHR45766:SF3)
chr6	6468058	6470127	ENSECAT00000012437.1	ENSECAG00000012046.1	ENSECAG00000012046	RPL37A
chr7	39720569	39720681	ENSECAT00000028060.1	ENSECAG00000026048.1	ENSECAG00000026048
chr7	40086836	40087598	ENSECAT00000002777.1	ENSECAG00000002949.1	ENSECAG00000002949
chr7	40440182	40610628	ENSECAT00000007604.1	ENSECAG00000007574.1	ENSECAG00000007574	NTM	NEUROTRIMIN (PTHR42757:SF9)
chr11	22968697	23019736	ENSECAT00000017440.1	ENSECAG00000016061.1	ENSECAG00000016061	FBXL20
chr11	23029960	23037603	ENSECAT00000025241.1	ENSECAG00000023454.1	ENSECAG00000023454	unassigned	SUBFAMILY NOT NAMED (PTHR11037:SF12)
chr11	23048855	23060217	ENSECAT00000026268.1	ENSECAG00000024408.1	ENSECAG00000024408	STAC2	SH3 AND CYSTEINE-RICH DOMAIN-CONTAINING PROTEIN 2 (PTHR15135:SF5)
chr11	23066759	23070480	ENSECAT00000027076.1	ENSECAG00000025080.1	ENSECAG00000025080	RPL19	60S RIBOSOMAL PROTEIN L19 (PTHR10722:SF13)
chr11	23073960	23090428	ENSECAT00000002147.1	ENSECAG00000000637.1	ENSECAG00000000637	CACNB1	VOLTAGE-DEPENDENT L-TYPE CALCIUM CHANNEL SUBUNIT BETA-1 (PTHR11824:SF17)
chr11	23096270	23101483	ENSECAT00000009323.1	ENSECAG00000009024.1	ENSECAG00000009024	ARL5C	ADP-RIBOSYLATION FACTOR-LIKE PROTEIN 5C-RELATED (PTHR11711:SF148)
chr11	23105941	23160563	ENSECAT00000011291.1	ENSECAG00000010672.1	ENSECAG00000010672	PLXDC1	PLEXIN DOMAIN-CONTAINING PROTEIN 1 (PTHR13055:SF10)
chr11	23153076	23281571	ENSECAT00000014920.1	ENSECAG00000014311.1	ENSECAG00000014311	unassigned	60S RIBOSOMAL PROTEIN L23 (PTHR11761:SF8)
chr11	23194623	23214406	ENSECAT00000015382.1	ENSECAG00000014697.1	ENSECAG00000014697	FBXO47	F-BOX ONLY PROTEIN 47 (PTHR34098:SF1)
chr11	23227817	23257684	ENSECAT00000018410.1	ENSECAG00000017325.1	ENSECAG00000017325	LASP1	LIM AND SH3 DOMAIN PROTEIN 1 (PTHR46218:SF2)
chr11	23277549	23277683	ENSECAT00000028336.1	ENSECAG00000026324.1	ENSECAG00000026324
chr11	23279442	23279576	ENSECAT00000029828.1	ENSECAG00000027662.1	ENSECAG00000027662
chr11	23284702	23287893	ENSECAT00000028851.1	ENSECAG00000026877.1	ENSECAG00000026877	C17orf98	SUBFAMILY NOT NAMED (PTHR34221:SF2)
chr11	23302128	23322466	ENSECAT00000020398.1	ENSECAG00000019122.1	ENSECAG00000019122	CWC25	PRE-MRNA-SPLICING FACTOR CWC25 HOMOLOG (PTHR16196:SF0)
chr11	23334815	23347884	ENSECAT00000023949.1	ENSECAG00000022246.1	ENSECAG00000022246	PIP4K2B	PHOSPHATIDYLINOSITOL 5-PHOSPHATE 4-KINASE TYPE-2 BETA (PTHR23086:SF22)
chr11	23353440	23361106	ENSECAT00000001435.1	ENSECAG00000000987.1	ENSECAG00000000987	PSMB3	PROTEASOME SUBUNIT BETA TYPE-3 (PTHR11599:SF62)
chr11	23366022	23376525	ENSECAT00000007854.1	ENSECAG00000007453.1	ENSECAG00000007453	PCGF2	POLYCOMB GROUP RING FINGER PROTEIN 2 (PTHR10825:SF31)
chr11	23377904	23380288	ENSECAT00000012387.1	ENSECAG00000011982.1	ENSECAG00000011982	CISD3	CDGSH IRON-SULFUR DOMAIN-CONTAINING PROTEIN 3, MITOCHONDRIAL (PTHR46491:SF3)
chr11	23385245	23403265	ENSECAT00000012862.1	ENSECAG00000012082.1	ENSECAG00000012082	MLLT6	PROTEIN AF-17 (PTHR13793:SF90)
chr11	23478524	23543480	ENSECAT00000015252.1	ENSECAG00000014219.1	ENSECAG00000014219	SRCIN1	SRC KINASE SIGNALING INHIBITOR 1 (PTHR22741:SF5)
chr11	23557359	23571579	ENSECAT00000022772.1	ENSECAG00000021431.1	ENSECAG00000021431	unassigned
chr11	23648687	23672091	ENSECAT00000023098.1	ENSECAG00000021699.1	ENSECAG00000021699	unassigned
chr11	23678235	23692310	ENSECAT00000023280.1	ENSECAG00000021843.1	ENSECAG00000021843	GPR179	G-PROTEIN COUPLED RECEPTOR 179-RELATED (PTHR32546:SF7)
chr11	23696397	23711958	ENSECAT00000000672.1	ENSECAG00000000590.1	ENSECAG00000000590	unassigned	39S RIBOSOMAL PROTEIN L45, MITOCHONDRIAL (PTHR28554:SF1)
chr11	28877542	28879698	ENSECAT00000002694.1	ENSECAG00000002842.1	ENSECAG00000002842	KIF2B	KINESIN-LIKE PROTEIN KIF2B (PTHR24115:SF524)
chr11	28891771	28891904	ENSECAT00000029283.1	ENSECAG00000027117.1	ENSECAG00000027117
chr11	29144075	29144577	ENSECAT00000014746.1	ENSECAG00000014167.1	ENSECAG00000014167
chr11	29639280	29699742	ENSECAT00000014842.1	ENSECAG00000014174.1	ENSECAG00000014174	unassigned	TOM1-LIKE PROTEIN 1 (PTHR13856:SF28)
chr11	29701748	29707395	ENSECAT00000016323.1	ENSECAG00000015531.1	ENSECAG00000015531	COX11	CYTOCHROME C OXIDASE ASSEMBLY PROTEIN COX11, MITOCHONDRIAL (PTHR21320:SF3)
chr11	29719790	29801103	ENSECAT00000017316.1	ENSECAG00000016386.1	ENSECAG00000016386	STXBP4	SYNTAXIN-BINDING PROTEIN 4 (PTHR19964:SF16)
chr11	29954151	29999962	ENSECAT00000017893.1	ENSECAG00000016953.1	ENSECAG00000016953	HLF	HEPATIC LEUKEMIA FACTOR (PTHR11988:SF28)
chr15	54362454	54507954	ENSECAT00000006546.1	ENSECAG00000005377.1	ENSECAG00000005377	PREPL	PROLYL ENDOPEPTIDASE-LIKE (PTHR11757:SF12)
chr15	54466183	54541530	ENSECAT00000018165.1	ENSECAG00000016986.1	ENSECAG00000016986	PPM1B	PROTEIN PHOSPHATASE 1B (PTHR13832:SF244)
chr15	54671430	54743151	ENSECAT00000025535.1	ENSECAG00000023814.1	ENSECAG00000023814	LRPPRC	SUBFAMILY NOT NAMED (PTHR13547:SF9)
chr15	54785441	54798284	ENSECAT00000026495.1	ENSECAG00000024537.1	ENSECAG00000024537	ABCG8	ATP-BINDING CASSETTE SUB-FAMILY G MEMBER 8 (PTHR19241:SF239)

## Sheet: SZTUM
chrom	Gene Start	Gene End	ENSEMBL ID 1	ENSEMBL ID 2	ENSEMBL ID 3	Name	Description
chr2	75074515	75076909	ENSECAT00000006943.1	ENSECAG00000006972.1	ENSECAG00000006972	unassigned
chr2	75147689	75312625	ENSECAT00000007816.1	ENSECAG00000006983.1	ENSECAG00000006983	RAPGEF2	RAP GUANINE NUCLEOTIDE EXCHANGE FACTOR 2 (PTHR23113:SF217)
chr2	75290016	75290567	ENSECAT00000010012.1	ENSECAG00000009810.1	ENSECAG00000009810
chr2	75480524	75527216	ENSECAT00000010033.1	ENSECAG00000009815.1	ENSECAG00000009815	C4orf45	SUBFAMILY NOT NAMED (PTHR34833:SF1)
chr2	75530685	75531127	ENSECAT00000010047.1	ENSECAG00000009838.1	ENSECAG00000009838
chr2	75532641	75533163	ENSECAT00000003227.1	ENSECAG00000003376.1	ENSECAG00000003376	unassigned	SUBFAMILY NOT NAMED (PTHR11505:SF195)
chr2	75543253	75628856	ENSECAT00000010752.1	ENSECAG00000010321.1	ENSECAG00000010321	FNIP2	FOLLICULIN-INTERACTING PROTEIN 2 (PTHR21634:SF11)
chr2	75706785	75719409	ENSECAT00000011335.1	ENSECAG00000010800.1	ENSECAG00000010800	PPID	PEPTIDYL-PROLYL CIS-TRANS ISOMERASE D (PTHR11071:SF263)
chr2	75720325	75751320	ENSECAT00000013185.1	ENSECAG00000012304.1	ENSECAG00000012304	ETFDH	ELECTRON TRANSFER FLAVOPROTEIN-UBIQUINONE OXIDOREDUCTASE, MITOCHONDRIAL (PTHR10617:SF107)
chr2	75751860	75753669	ENSECAT00000029151.1	ENSECAG00000026866.1	ENSECAG00000026866	C4orf46	RENAL CANCER DIFFERENTIATION GENE 1 PROTEIN (PTHR31641:SF2)
chr2	75761760	75868601	ENSECAT00000014575.1	ENSECAG00000013594.1	ENSECAG00000013594	RXFP1
chr2	75834726	75834853	ENSECAT00000027591.1	ENSECAG00000025579.1	ENSECAG00000025579
chr2	101501676	101502261	ENSECAT00000003801.1	ENSECAG00000003932.1	ENSECAG00000003932
chr2	101646832	101650662	ENSECAT00000013297.1	ENSECAG00000012798.1	ENSECAG00000012798
chr3	105557554	105558001	ENSECAT00000003744.1	ENSECAG00000003892.1	ENSECAG00000003892
chr3	105646546	105758011	ENSECAT00000000604.1	ENSECAG00000000648.1	ENSECAG00000000648	LCORL	LIGAND-DEPENDENT NUCLEAR RECEPTOR COREPRESSOR-LIKE PROTEIN (PTHR21545:SF10)
chr3	105686060	105686482	ENSECAT00000006507.1	ENSECAG00000006555.1	ENSECAG00000006555
chr3	105760249	105798901	ENSECAT00000008064.1	ENSECAG00000007470.1	ENSECAG00000007470	NCAPG	CONDENSIN COMPLEX SUBUNIT 3 (PTHR14418:SF5)
chr3	105788962	105789063	ENSECAT00000029337.1	ENSECAG00000027171.1	ENSECAG00000027171
chr3	105808100	105808880	ENSECAT00000002238.1	ENSECAG00000002410.1	ENSECAG00000002410	DCAF16	DDB1- AND CUL4-ASSOCIATED FACTOR 16 (PTHR16194:SF0)
chr5	9837114	9953747	ENSECAT00000012950.1	ENSECAG00000012380.2	ENSECAG00000012380	RABGAP1L	RAB GTPASE-ACTIVATING PROTEIN 1-LIKE (PTHR22957:SF205)
chr5	9936086	9939125	ENSECAT00000017360.1	ENSECAG00000016558.1	ENSECAG00000016558	unassigned
chr5	10245508	10245985	ENSECAT00000005870.1	ENSECAG00000005946.1	ENSECAG00000005946
chr5	10279713	10439716	ENSECAT00000019192.1	ENSECAG00000017977.1	ENSECAG00000017977	RABGAP1L	RAB GTPASE-ACTIVATING PROTEIN 1-LIKE 2 (PTHR47728:SF1)
chr5	10319070	10319177	ENSECAT00000027838.1	ENSECAG00000025826.1	ENSECAG00000025826
chr5	10373271	10374675	ENSECAT00000005894.1	ENSECAG00000005963.1	ENSECAG00000005963
chr5	10374853	10375678	ENSECAT00000007619.1	ENSECAG00000007617.1	ENSECAG00000007617	unassigned	SUBFAMILY NOT NAMED (PTHR11505:SF195)
chr5	10452244	10457744	ENSECAT00000005480.1	ENSECAG00000004919.1	ENSECAG00000004919	CACYBP	CALCYCLIN-BINDING PROTEIN (PTHR13164:SF3)
chr5	10462699	10469608	ENSECAT00000011433.1	ENSECAG00000011077.1	ENSECAG00000011077	MRPS14	28S RIBOSOMAL PROTEIN S14, MITOCHONDRIAL (PTHR19836:SF19)
chr5	10516752	10571399	ENSECAT00000012232.1	ENSECAG00000011669.1	ENSECAG00000011669	TNN	TENASCIN-N (PTHR19143:SF348)
chr5	10537011	10537731	ENSECAT00000005921.1	ENSECAG00000005996.1	ENSECAG00000005996
chr7	40086836	40087598	ENSECAT00000002777.1	ENSECAG00000002949.1	ENSECAG00000002949
chr7	40440182	40610628	ENSECAT00000007604.1	ENSECAG00000007574.1	ENSECAG00000007574	NTM	NEUROTRIMIN (PTHR42757:SF9)
chr11	22968697	23019736	ENSECAT00000017440.1	ENSECAG00000016061.1	ENSECAG00000016061	FBXL20
chr11	23029960	23037603	ENSECAT00000025241.1	ENSECAG00000023454.1	ENSECAG00000023454	unassigned	SUBFAMILY NOT NAMED (PTHR11037:SF12)
chr11	23048855	23060217	ENSECAT00000026268.1	ENSECAG00000024408.1	ENSECAG00000024408	STAC2	SH3 AND CYSTEINE-RICH DOMAIN-CONTAINING PROTEIN 2 (PTHR15135:SF5)
chr11	23066759	23070480	ENSECAT00000027076.1	ENSECAG00000025080.1	ENSECAG00000025080	RPL19	60S RIBOSOMAL PROTEIN L19 (PTHR10722:SF13)
chr11	23073960	23090428	ENSECAT00000002147.1	ENSECAG00000000637.1	ENSECAG00000000637	CACNB1	VOLTAGE-DEPENDENT L-TYPE CALCIUM CHANNEL SUBUNIT BETA-1 (PTHR11824:SF17)
chr11	23096270	23101483	ENSECAT00000009323.1	ENSECAG00000009024.1	ENSECAG00000009024	ARL5C	ADP-RIBOSYLATION FACTOR-LIKE PROTEIN 5C-RELATED (PTHR11711:SF148)
chr11	23105941	23160563	ENSECAT00000011291.1	ENSECAG00000010672.1	ENSECAG00000010672	PLXDC1	PLEXIN DOMAIN-CONTAINING PROTEIN 1 (PTHR13055:SF10)
chr11	23153076	23281571	ENSECAT00000014920.1	ENSECAG00000014311.1	ENSECAG00000014311	unassigned	60S RIBOSOMAL PROTEIN L23 (PTHR11761:SF8)
chr11	23194623	23214406	ENSECAT00000015382.1	ENSECAG00000014697.1	ENSECAG00000014697	FBXO47	F-BOX ONLY PROTEIN 47 (PTHR34098:SF1)
chr11	23227817	23257684	ENSECAT00000018410.1	ENSECAG00000017325.1	ENSECAG00000017325	LASP1	LIM AND SH3 DOMAIN PROTEIN 1 (PTHR46218:SF2)
chr11	23277549	23277683	ENSECAT00000028336.1	ENSECAG00000026324.1	ENSECAG00000026324
chr11	23279442	23279576	ENSECAT00000029828.1	ENSECAG00000027662.1	ENSECAG00000027662
chr11	23284702	23287893	ENSECAT00000028851.1	ENSECAG00000026877.1	ENSECAG00000026877	C17orf98	SUBFAMILY NOT NAMED (PTHR34221:SF2)
chr11	23302128	23322466	ENSECAT00000020398.1	ENSECAG00000019122.1	ENSECAG00000019122	CWC25	PRE-MRNA-SPLICING FACTOR CWC25 HOMOLOG (PTHR16196:SF0)
chr11	23334815	23347884	ENSECAT00000023949.1	ENSECAG00000022246.1	ENSECAG00000022246	PIP4K2B	PHOSPHATIDYLINOSITOL 5-PHOSPHATE 4-KINASE TYPE-2 BETA (PTHR23086:SF22)
chr11	23353440	23361106	ENSECAT00000001435.1	ENSECAG00000000987.1	ENSECAG00000000987	PSMB3	PROTEASOME SUBUNIT BETA TYPE-3 (PTHR11599:SF62)
chr11	23366022	23376525	ENSECAT00000007854.1	ENSECAG00000007453.1	ENSECAG00000007453	PCGF2	POLYCOMB GROUP RING FINGER PROTEIN 2 (PTHR10825:SF31)
chr11	23377904	23380288	ENSECAT00000012387.1	ENSECAG00000011982.1	ENSECAG00000011982	CISD3	CDGSH IRON-SULFUR DOMAIN-CONTAINING PROTEIN 3, MITOCHONDRIAL (PTHR46491:SF3)
chr11	23385245	23403265	ENSECAT00000012862.1	ENSECAG00000012082.1	ENSECAG00000012082	MLLT6	PROTEIN AF-17 (PTHR13793:SF90)
chr11	23478524	23543480	ENSECAT00000015252.1	ENSECAG00000014219.1	ENSECAG00000014219	SRCIN1	SRC KINASE SIGNALING INHIBITOR 1 (PTHR22741:SF5)
chr11	23557359	23571579	ENSECAT00000022772.1	ENSECAG00000021431.1	ENSECAG00000021431	unassigned
chr11	23648687	23672091	ENSECAT00000023098.1	ENSECAG00000021699.1	ENSECAG00000021699	unassigned
chr11	23678235	23692310	ENSECAT00000023280.1	ENSECAG00000021843.1	ENSECAG00000021843	GPR179	G-PROTEIN COUPLED RECEPTOR 179-RELATED (PTHR32546:SF7)
chr11	23696397	23711958	ENSECAT00000000672.1	ENSECAG00000000590.1	ENSECAG00000000590	unassigned	39S RIBOSOMAL PROTEIN L45, MITOCHONDRIAL (PTHR28554:SF1)
chr11	29639280	29699742	ENSECAT00000014842.1	ENSECAG00000014174.1	ENSECAG00000014174	unassigned	TOM1-LIKE PROTEIN 1 (PTHR13856:SF28)
chr11	29701748	29707395	ENSECAT00000016323.1	ENSECAG00000015531.1	ENSECAG00000015531	COX11	CYTOCHROME C OXIDASE ASSEMBLY PROTEIN COX11, MITOCHONDRIAL (PTHR21320:SF3)
chr11	29719790	29801103	ENSECAT00000017316.1	ENSECAG00000016386.1	ENSECAG00000016386	STXBP4	SYNTAXIN-BINDING PROTEIN 4 (PTHR19964:SF16)
chr11	29954151	29999962	ENSECAT00000017893.1	ENSECAG00000016953.1	ENSECAG00000016953	HLF	HEPATIC LEUKEMIA FACTOR (PTHR11988:SF28)
chr12	26182	54509	ENSECAT00000017152.1	ENSECAG00000016042.1	ENSECAG00000016042	FBXO3	F-BOX ONLY PROTEIN 3 (PTHR46550:SF1)
chr12	100362	101800	ENSECAT00000019838.1	ENSECAG00000018770.1	ENSECAG00000018770	unassigned	SUBFAMILY NOT NAMED (PTHR36288:SF1)
chr12	123323	233966	ENSECAT00000020145.1	ENSECAG00000018779.1	ENSECAG00000018779	KIAA1549L	UPF0606 PROTEIN KIAA1549L (PTHR21590:SF3)
chr17	63966016	63966106	ENSECAT00000029332.1	ENSECAG00000027166.1	ENSECAG00000027166
chr21	17909528	18308845	ENSECAT00000015662.1	ENSECAG00000014970.1	ENSECAG00000014970	ARL15	ADP-RIBOSYLATION FACTOR-LIKE PROTEIN 15 (PTHR46693:SF1)
chr21	17987699	17988228	ENSECAT00000016640.1	ENSECAG00000015907.1	ENSECAG00000015907
chr22	25922035	25948583	ENSECAT00000012317.1	ENSECAG00000011614.1	ENSECAG00000011614	EDEM2	ER DEGRADATION-ENHANCING ALPHA-MANNOSIDASE-LIKE PROTEIN 2 (PTHR45679:SF6)
chr22	25962787	25966863	ENSECAT00000026279.1	ENSECAG00000024428.1	ENSECAG00000024428	PROCR	ENDOTHELIAL PROTEIN C RECEPTOR (PTHR15349:SF0)
chr22	26025200	26048311	ENSECAT00000026723.1	ENSECAG00000024778.1	ENSECAG00000024778	MMP24	MATRIX METALLOPROTEINASE-24 (PTHR10201:SF138)
chr22	26054024	26059845	ENSECAT00000011013.1	ENSECAG00000010701.1	ENSECAG00000010701	EIF6	EUKARYOTIC TRANSLATION INITIATION FACTOR 6 (PTHR10784:SF0)
chr22	26062153	26067349	ENSECAT00000011331.1	ENSECAG00000010974.1	ENSECAG00000010974	FAM83C	PROTEIN FAM83C (PTHR16181:SF3)
chr22	26078100	26165576	ENSECAT00000012218.1	ENSECAG00000011605.1	ENSECAG00000011605	UQCC1	UBIQUINOL-CYTOCHROME-C REDUCTASE COMPLEX ASSEMBLY FACTOR 1 (PTHR12184:SF1)
chr22	26184148	26188177	ENSECAT00000020569.1	ENSECAG00000019421.1	ENSECAG00000019421	GDF5	GROWTH/DIFFERENTIATION FACTOR 5 (PTHR11848:SF44)
chr22	26206527	26241723	ENSECAT00000022806.1	ENSECAG00000021188.1	ENSECAG00000021188	CEP250	CENTROSOME-ASSOCIATED PROTEIN CEP250 (PTHR23159:SF1)
chr22	26248938	26250936	ENSECAT00000012305.1	ENSECAG00000011918.1	ENSECAG00000011918	LOC102148379	SUBFAMILY NOT NAMED (PTHR46032:SF5)
chr22	26261609	26262294	ENSECAT00000012526.1	ENSECAG00000012130.1	ENSECAG00000012130	C20orf173
chr22	26271268	26284825	ENSECAT00000013208.1	ENSECAG00000012171.1	ENSECAG00000012171	ERGIC3	ENDOPLASMIC RETICULUM-GOLGI INTERMEDIATE COMPARTMENT PROTEIN 3 (PTHR10984:SF25)
chr22	26286671	26328393	ENSECAT00000010917.1	ENSECAG00000009856.1	ENSECAG00000009856	LOC100069564	FER-1-LIKE PROTEIN 4 (PTHR12546:SF36)
chr22	26331698	26336285	ENSECAT00000023460.1	ENSECAG00000021900.1	ENSECAG00000021900	SPAG4	SPERM-ASSOCIATED ANTIGEN 4 PROTEIN (PTHR12911:SF16)
chr22	26339219	26346054	ENSECAT00000004589.1	ENSECAG00000001899.1	ENSECAG00000001899	CPNE1	COPINE-1 (PTHR10857:SF2)
chr22	26363889	26375967	ENSECAT00000023404.1	ENSECAG00000021997.1	ENSECAG00000021997	RBM12	RNA-BINDING PROTEIN 12 (PTHR13976:SF31)
chr22	26377974	26396048	ENSECAT00000024270.1	ENSECAG00000022539.1	ENSECAG00000022539	NFS1	CYSTEINE DESULFURASE, MITOCHONDRIAL (PTHR11601:SF34)
chr22	26396099	26397668	ENSECAT00000012803.1	ENSECAG00000012391.1	ENSECAG00000012391	ROMO1	REACTIVE OXYGEN SPECIES MODULATOR 1 (PTHR28525:SF1)
chr22	26400088	26427974	ENSECAT00000014472.1	ENSECAG00000013423.1	ENSECAG00000013423	RBM39
chr22	26446943	26447050	ENSECAT00000027867.1	ENSECAG00000025855.1	ENSECAG00000025855
chr22	26503641	26590268	ENSECAT00000026813.1	ENSECAG00000024820.1	ENSECAG00000024820	PHF20	PHD FINGER PROTEIN 20 (PTHR15856:SF27)
chr22	26575490	26575597	ENSECAT00000027256.1	ENSECAG00000025244.1	ENSECAG00000025244
chr22	26593793	26594306	ENSECAT00000001237.1	ENSECAG00000001342.1	ENSECAG00000001342	SCAND1	SUBFAMILY NOT NAMED (PTHR23226:SF153)
chr22	26608152	26655679	ENSECAT00000012422.1	ENSECAG00000011813.1	ENSECAG00000011813	CNBD2	CYCLIC NUCLEOTIDE-BINDING DOMAIN-CONTAINING PROTEIN 2 (PTHR23011:SF28)
chr22	26763986	26813163	ENSECAT00000018648.1	ENSECAG00000017218.1	ENSECAG00000017218	EPB41L1	BAND 4
chr22	26822801	26837079	ENSECAT00000009144.1	ENSECAG00000008929.1	ENSECAG00000008929	AAR2	PROTEIN AAR2 HOMOLOG (PTHR12689:SF4)
