# Supplementary material for: A genome-wide scan for diversifying selection signatures in selected horse breeds
Source: PLoS One. 2019 Jan 30;14(1):e0210751. doi: 10.1371/journal.pone.0210751 (PMC6353161; doi:10.1371/journal.pone.0210751)
Supplement: S6 File — The corresponding centered genomic position of separate di windows is given. (XLSX) [file pone.0210751.s006.xlsx]

## Sheet: Light vs. Draft
		CHR	window center	di
		1	190489	-0.481054
		1	251517	-0.666433
		1	264261	-1.23778
		1	288403	-2.38698
		1	399902	-2.26332
		1	445480	-2.2537
		1	470898	-2.19275
		1	488372	-2.3945
		1	526094	-1.59258
		1	570970	-1.3998
		1	638547	-1.34221
		1	672361	-0.512915
		1	696914	0.228931
		1	754422	0.969565
		1	774390	1.57379
		1	791960	1.66342
		1	807117	1.68985
		1	857914	1.96164
		1	890870	1.25321
		1	942113	0.896057
		1	971454	0.838144
		1	1018054	0.0202318
		1	1031095	-0.637553
		1	1084078	-1.36467
		1	1124602	-1.75133
		1	1161240	-1.48472
		1	1201829	-1.53821
		1	1246536	-2.01163
		1	1323247	-2.11943
		1	1343637	-2.2839
		1	1375458	-1.92279
		1	1391225	-1.87398
		1	1461155	-1.58933
		1	1500885	-1.52315
		1	1546556	-1.8518
		1	1588625	-1.94611
		1	1648572	-1.71478
		1	1737731	-1.6537
		1	1792710	-1.35106
		1	1799655	-1.38991
		1	1840758	-1.70466
		1	1880526	-0.977904
		1	1891212	-0.587909
		1	1938577	0.252637
		1	1960378	0.323633
		1	2001361	0.366527
		1	2079139	0.264319
		1	2177179	0.567194
		1	2199877	0.251468
		1	2238544	0.534386
		1	2271260	0.744674
		1	2277711	-0.0482411
		1	2318058	-0.599348
		1	2336890	-1.41324
		1	2372228	-1.46529
		1	2414071	-1.13966
		1	2470469	-1.29461
		1	2517517	-1.53745
		1	2557307	-1.41732
		1	2584795	-1.57062
		1	2628179	-1.71843
		1	2694213	-1.7478
		1	2733576	-1.16559
		1	2765926	-1.19214
		1	2784151	-0.83826
		1	2798305	-1.20878
		1	2845992	-0.986656
		1	2920156	-0.290405
		1	2949545	-0.107212
		1	3032053	0.0190103
		1	3082931	-0.00406161
		1	3123954	-0.00234506
		1	3144586	0.00828831
		1	3162932	0.067965
		1	3212462	-0.0494676
		1	3246209	-0.0895496
		1	3297294	0.00978657
		1	3327531	-0.662269
		1	3372226	-0.434677
		1	3402181	-0.662043
		1	3419491	-0.469413
		1	3441756	-0.46889
		1	3482047	-0.948754
		1	3526398	-1.03013
		1	3568035	-1.08223
		1	3618966	-1.26949
		1	3711900	-1.20979
		1	3732851	-1.3749
		1	3783077	-1.86262
		1	3795235	-1.21585
		1	3823498	-1.50003
		1	3884108	-1.33781
		1	3910594	-1.36351
		1	3970274	-1.36658
		1	4026266	-1.567
		1	4115253	-1.55299
		1	4134323	-1.88293
		1	4157244	-1.90157
		1	4200960	-1.52097
		1	4240360	-1.86902
		1	4299820	-1.72961
		1	4329976	-1.80551
		1	4373621	-1.92167
		1	4453609	-1.95441
		1	4475525	-1.76695
		1	4539807	-1.68254
		1	4562972	-1.48001
		1	4630958	-1.49228
		1	4681812	-1.75811
		1	4708981	-1.77798
		1	4724638	-1.47217
		1	4740356	-1.21812
		1	4822572	-0.867258
		1	4830098	-0.36118
		1	4893946	-0.058348
		1	4914579	0.280562
		1	4966189	0.349237
		1	5014528	0.608254
		1	5016944	0.741194
		1	5022031	0.820771
		1	5024544	0.687095
		1	5080944	0.39218
		1	5084845	-0.0714275
		1	5100164	-0.190489
		1	5127870	-0.365355
		1	5146019	-0.692091
		1	5199238	-0.70626
		1	5219187	-0.968144
		1	5247087	-1.15777
		1	5260130	-1.49186
		1	5297948	-0.476941
		1	5325654	-0.242042
		1	5379335	-0.172513
		1	5423422	1.10171
		1	5445706	2.28405
		1	5553068	2.10966
		1	5574601	1.79718
		1	5640674	1.88049
		1	5676375	1.95766
		1	5682661	3.10113
		1	5751665	1.99022
		1	5799692	2.69068
		1	5831935	2.57409
		1	5871316	1.42035
		1	5955176	1.38083
		1	6022834	1.69567
		1	6079656	1.68414
		1	6117588	1.64619
		1	6150586	2.66093
		1	6213562	2.75844
		1	6289382	2.75815
		1	6305280	1.8617
		1	6387623	2.76078
		1	6408287	3.14312
		1	6496300	2.73539
		1	6522918	3.65472
		1	6537634	3.9405
		1	6571298	5.20398
		1	6605334	4.03474
		1	6673109	3.70601
		1	6675936	3.44819
		1	6763202	4.35072
		1	6775935	3.72625
		1	6831976	3.03597
		1	6846210	2.1949
		1	6870516	1.49435
		1	6900967	1.49185
		1	6917168	0.468244
		1	6945109	0.526367
		1	6948184	-0.241019
		1	7014088	-0.0382847
		1	7054035	-0.935792
		1	7088097	-0.791202
		1	7110031	-0.860199
		1	7167656	-0.530375
		1	7219193	-0.892057
		1	7223107	-0.894533
		1	7253724	-1.16116
		1	7287262	-0.935579
		1	7331378	-0.713865
		1	7390036	-0.919726
		1	7414243	-0.61739
		1	7443821	-0.630056
		1	7508891	-0.451614
		1	7547819	-0.898845
		1	7551997	-0.375795
		1	7573785	-0.348958
		1	7616108	-0.274223
		1	7621661	-0.234129
		1	7688548	-0.411796
		1	7740543	-0.393608
		1	7753465	-0.705908
		1	7813935	-0.736126
		1	7839788	-0.759358
		1	7855573	-0.524382
		1	7903360	-0.620018
		1	7927219	-0.856176
		1	7963343	0.0983215
		1	8018064	0.0360388
		1	8074964	0.699567
		1	8084564	1.71635
		1	8133753	2.56435
		1	8159960	2.47064
		1	8207263	2.53854
		1	8250721	3.37935
		1	8294525	2.75326
		1	8338559	2.65688
		1	8358615	1.57417
		1	8408485	1.28225
		1	8458249	1.5879
		1	8480197	1.56813
		1	8498525	1.60389
		1	8532221	2.4202
		1	8600967	2.39735
		1	8629986	1.53256
		1	8649894	1.7574
		1	8669899	3.36585
		1	8706214	3.60157
		1	8765307	3.79046
		1	8804104	2.72277
		1	8826938	1.72939
		1	8844774	0.569567
		1	8905318	-0.448098
		1	8914423	-0.362937
		1	8941649	-0.202248
		1	8985990	-0.044379
		1	9023985	-1.48099
		1	9045916	-1.70794
		1	9092137	-1.5844
		1	9136506	-1.21502
		1	9200642	-0.58806
		1	9228710	-0.613427
		1	9238643	-0.667325
		1	9259511	-0.931135
		1	9295828	-1.06289
		1	9322970	-1.44536
		1	9326384	-1.62265
		1	9346043	-0.932673
		1	9406073	-0.965896
		1	9469306	-1.13035
		1	9496059	-1.6679
		1	9518694	-1.70909
		1	9523319	-1.68642
		1	9599832	-1.29659
		1	9635607	-1.19339
		1	9721608	-0.202473
		1	9737956	0.170306
		1	9774348	-0.586833
		1	9789507	-0.877822
		1	9822862	-0.666876
		1	9846904	0.037926
		1	9875914	0.9245
		1	9954932	1.54714
		1	10026390	1.6835
		1	10132833	2.05721
		1	10171340	2.92126
		1	10227507	3.29297
		1	10227801	4.0217
		1	10281210	4.39801
		1	10292646	4.01068
		1	10367511	3.69683
		1	10390449	2.9574
		1	10440387	3.87443
		1	10466719	3.42971
		1	10518566	2.81115
		1	10632693	1.38086
		1	10642169	0.367215
		1	10687431	-0.237664
		1	10712426	-0.447055
		1	10791328	0.0430574
		1	10825505	-0.048389
		1	10878293	0.0777329
		1	10903439	-0.710508
		1	10924512	-0.00697794
		1	11004986	0.0275753
		1	11076304	0.190933
		1	11106218	0.372819
		1	11144256	0.389406
		1	11198512	1.3095
		1	11267263	0.950561
		1	11313025	1.20415
		1	11387490	1.29883
		1	11393972	1.26477
		1	11445492	0.628098
		1	11534993	0.689038
		1	11547686	0.354588
		1	11606617	0.207609
		1	11665255	0.0548092
		1	11725672	-0.707331
		1	11729189	-0.53783
		1	11784415	-0.882013
		1	11801497	0.0883552
		1	11857514	-0.320237
		1	11906719	-0.246117
		1	11923132	-0.173704
		1	11969965	-0.177459
		1	12011757	1.50058
		1	12033018	1.5923
		1	12037076	1.53111
		1	12058189	1.69102
		1	12069735	1.85094
		1	12102454	0.730483
		1	12131847	0.584
		1	12145678	0.488949
		1	12179053	0.846307
		1	12193664	0.841703
		1	12231984	-0.753678
		1	12245365	-0.0262713
		1	12281351	0.174914
		1	12304709	0.240124
		1	12351726	-0.15934
		1	12360335	-0.0933876
		1	12378714	-0.219629
		1	12445753	0.244022
		1	12452789	-0.319554
		1	12522324	-0.444418
		1	12534695	0.141388
		1	12583305	-0.564845
		1	12607789	-0.929197
		1	12686369	-1.38163
		1	12700492	-1.36727
		1	12741966	-1.38961
		1	12786849	-0.535485
		1	12844291	-0.45972
		1	12883413	-0.295703
		1	12927685	0.191175
		1	12961870	-0.211924
		1	12979731	-0.110226
		1	13032013	0.49341
		1	13062044	0.622177
		1	13093150	1.55465
		1	13103397	1.63606
		1	13209316	1.26462
		1	13217143	0.776004
		1	13261716	0.673907
		1	13264759	0.289004
		1	13282487	0.368125
		1	13321035	0.394481
		1	13361741	0.0789794
		1	13373303	0.431367
		1	13386102	-0.468444
		1	13434768	-0.578924
		1	13474467	-0.763624
		1	13477212	-0.398304
		1	13527912	0.0874568
		1	13547661	-0.00826804
		1	13583673	-0.0499931
		1	13637701	0.0739804
		1	13677926	-0.118651
		1	13694690	-0.481194
		1	13694834	-0.318965
		1	13751273	1.02367
		1	13759696	1.22737
		1	13857630	1.59492
		1	13882160	1.82046
		1	13909496	3.13551
		1	14020402	3.16689
		1	14061339	3.16672
		1	14120392	3.46619
		1	14127968	4.08709
		1	14154838	4.73134
		1	14172924	3.89267
		1	14245299	4.23605
		1	14284138	3.97366
		1	14325833	3.43638
		1	14424586	2.34028
		1	14453265	2.6694
		1	14510756	2.48235
		1	14520420	2.22958
		1	14562930	1.82907
		1	14660054	1.98845
		1	14712150	1.37763
		1	14748770	0.860895
		1	14817855	0.884606
		1	14907574	0.812263
		1	14966788	0.99803
		1	14979217	0.627732
		1	14993445	0.606504
		1	15051558	0.730666
		1	15171698	0.391787
		1	15213904	-0.256418
		1	15249243	0.112934
		1	15309358	0.0978853
		1	15409141	-0.067621
		1	15470822	-0.204148
		1	15471792	-0.478332
		1	15484192	-0.641438
		1	15503942	-0.62202
		1	15605833	-0.982104
		1	15619438	-0.787157
		1	15662492	-1.22374
		1	15682318	-1.63731
		1	15710504	-1.99846
		1	15772840	-2.46079
		1	15775955	-2.27386
		1	15827363	-1.94136
		1	15829840	-0.935448
		1	15898776	-1.02676
		1	15922799	-1.05513
		1	15936719	-1.26816
		1	15958818	-0.611021
		1	15961906	-0.252507
		1	15998924	0.108898
		1	16009603	0.113501
		1	16071144	0.306977
		1	16078405	0.232238
		1	16099832	-0.924382
		1	16175517	-0.778665
		1	16198861	-0.208434
		1	16291143	-0.10107
		1	16298509	0.132846
		1	16327489	0.702151
		1	16398377	1.45807
		1	16503895	1.7247
		1	16508717	2.47706
		1	16546998	3.02118
		1	16618043	4.16903
		1	16678268	4.02006
		1	16751956	3.54178
		1	16784093	3.65533
		1	16836519	3.70795
		1	16935463	3.75399
		1	17070707	2.78594
		1	17097658	2.52878
		1	17137849	1.32047
		1	17189577	0.498306
		1	17253832	-0.637667
		1	17275905	-0.304613
		1	17316130	-0.360408
		1	17354880	-0.270415
		1	17398418	-0.974759
		1	17488563	-1.48837
		1	17532642	-1.12509
		1	17584984	-0.978741
		1	17622751	-0.940873
		1	17675127	-0.756702
		1	17702829	-0.0913503
		1	17733811	-0.258626
		1	17788939	-0.219268
		1	17796773	-0.392088
		1	17858338	-0.180162
		1	17898231	-0.476631
		1	17929459	-0.0273596
		1	17947422	-0.107947
		1	17975067	-0.00367773
		1	17987788	-0.0234314
		1	18047603	-0.356698
		1	18109269	-0.496267
		1	18109501	-0.53264
		1	18143134	-0.595898
		1	18176904	-1.04816
		1	18187090	-0.889592
		1	18206731	-1.16452
		1	18282851	-0.78263
		1	18297437	-0.787859
		1	18387892	-0.606482
		1	18410292	-0.858282
		1	18434676	-0.699708
		1	18485103	-0.430092
		1	18520169	0.127771
		1	18532015	0.7544
		1	18557201	1.46085
		1	18678567	0.900843
		1	18695045	0.584343
		1	18759620	0.527001
		1	18786843	0.110115
		1	18851511	0.0958653
		1	18888629	-0.100573
		1	18916251	-0.292659
		1	18921714	-0.808624
		1	18964221	-1.37234
		1	19048245	-2.31011
		1	19066733	-2.26484
		1	19091451	-2.33705
		1	19131273	-2.38189
		1	19182092	-2.28483
		1	19195219	-2.24552
		1	19213313	-2.23802
		1	19234136	-1.96562
		1	19258179	-1.93368
		1	19301963	-1.72119
		1	19357718	-0.928415
		1	19399123	-0.237089
		1	19415705	0.462119
		1	19474686	0.677893
		1	19510820	0.519176
		1	19566237	1.2158
		1	19585513	1.96225
		1	19635713	1.74908
		1	19662522	1.55946
		1	19718009	2.61388
		1	19765983	1.85002
		1	19771604	2.35038
		1	19820476	1.60972
		1	19854287	2.36372
		1	19897744	2.35974
		1	19899145	1.55401
		1	19959689	0.898635
		1	19987970	1.07078
		1	20002300	1.26751
		1	20032676	0.459492
		1	20065485	1.58921
		1	20065859	0.809578
		1	20069543	1.26881
		1	20072234	0.84923
		1	20106394	1.14533
		1	20143399	1.48749
		1	20178216	1.49734
		1	20190824	1.58343
		1	20235992	1.48477
		1	20289631	1.08879
		1	20367218	0.466019
		1	20377156	0.772174
		1	20400125	0.60862
		1	20443876	0.685205
		1	20489727	1.34226
		1	20554649	1.51774
		1	20565212	1.35063
		1	20595881	0.929318
		1	20662906	1.74693
		1	20797558	2.25834
		1	20810446	1.86191
		1	20888330	1.04214
		1	20899960	0.727184
		1	20920460	0.949137
		1	20964593	0.518422
		1	21033474	0.0684666
		1	21168744	0.802781
		1	21257401	0.96294
		1	21314780	0.163125
		1	21347877	0.863075
		1	21421829	0.715775
		1	21426364	0.853548
		1	21437803	1.11025
		1	21449289	0.753402
		1	21580264	1.62463
		1	21738756	2.20251
		1	21801886	1.95499
		1	21821862	2.25724
		1	21869600	2.10752
		1	21923109	1.12665
		1	21956051	1.93405
		1	21966474	2.61911
		1	21970613	3.1501
		1	22037145	3.5287
		1	22071930	3.25115
		1	22133259	3.23935
		1	22154566	3.44106
		1	22195633	3.09978
		1	22246599	3.17001
		1	22291972	2.88919
		1	22292617	3.52336
		1	22307304	2.68407
		1	22316672	2.7153
		1	22345794	2.21652
		1	22416165	2.66046
		1	22430256	3.32026
		1	22453357	3.2336
		1	22533890	4.37616
		1	22552461	4.33773
		1	22563655	4.57001
		1	22600162	3.2294
		1	22614592	3.73803
		1	22652712	3.5123
		1	22711054	3.59574
		1	22723648	2.49674
		1	22746487	1.76925
		1	22812199	1.22015
		1	22829673	0.127765
		1	22847053	0.253697
		1	22914207	1.19347
		1	22923056	1.13
		1	22975768	1.50052
		1	23022059	1.19572
		1	23041455	1.67911
		1	23089194	1.23697
		1	23112163	0.69334
		1	23129768	0.92951
		1	23171153	1.73729
		1	23227478	2.03365
		1	23228526	1.2326
		1	23283239	2.32319
		1	23318729	1.55366
		1	23344998	1.24427
		1	23371363	0.592593
		1	23437207	0.604897
		1	23442776	0.696845
		1	23477434	0.529222
		1	23492552	-0.321211
		1	23496828	-0.40891
		1	23533607	-0.842012
		1	23581068	-1.96987
		1	23612610	-2.11502
		1	23633549	-2.16365
		1	23679769	-2.27448
		1	23723116	-2.25113
		1	23728151	-2.30996
		1	23740573	-1.93071
		1	23744867	-1.55284
		1	23784076	-1.69732
		1	23826022	-1.5949
		1	23872361	0.0374249
		1	23893084	1.73739
		1	23930305	1.97481
		1	23982944	1.82283
		1	24013382	2.57852
		1	24043595	2.80733
		1	24051749	2.98018
		1	24122800	2.63469
		1	24153605	2.64376
		1	24226400	2.67744
		1	24272378	1.33399
		1	24307936	-0.00796694
		1	24321573	0.579137
		1	24347038	1.3795
		1	24392958	0.584935
		1	24402310	0.337286
		1	24448502	-0.314645
		1	24465400	-0.379524
		1	24522507	-0.526847
		1	24583252	-0.600284
		1	24621131	-0.947205
		1	24626435	-1.05197
		1	24648238	-1.79188
		1	24674145	-1.72765
		1	24697827	-1.21321
		1	24733405	-1.01789
		1	24757030	-0.867237
		1	24778486	-0.768131
		1	24828731	-0.707068
		1	24875584	-0.672503
		1	24906153	-0.677438
		1	24961731	-0.64626
		1	24983361	-0.615438
		1	25018778	-1.33353
		1	25089900	-1.844
		1	25131816	-2.07522
		1	25170241	-1.5218
		1	25246096	-1.18663
		1	25282983	-1.07936
		1	25329162	-0.786294
		1	25363288	-0.371856
		1	25441571	-0.622378
		1	25455257	-0.0908478
		1	25494650	0.097961
		1	25549135	0.172872
		1	25587056	0.279844
		1	25635365	-0.30338
		1	25674138	-0.367259
		1	25704181	0.0570712
		1	25706637	-0.214882
		1	25782178	0.174453
		1	25795891	0.575273
		1	25832109	0.318249
		1	25895431	0.116535
		1	25928210	0.845774
		1	25936699	0.894059
		1	25965519	0.894568
		1	25975974	0.755062
		1	25982466	0.145006
		1	26019422	0.102536
		1	26047166	-0.601047
		1	26131412	-0.810977
		1	26160656	-0.991414
		1	26232830	-1.0451
		1	26256349	-1.84282
		1	26299795	-1.88278
		1	26324811	-1.71182
		1	26329996	-1.80303
		1	26382661	-1.58375
		1	26403570	-1.54995
		1	26483773	-1.43825
		1	26492624	-1.06842
		1	26563082	-0.841129
		1	26614306	-0.322022
		1	26691251	-0.118943
		1	26724945	0.294377
		1	26740138	0.0644173
		1	26823257	-0.114021
		1	26839475	-0.153216
		1	26868025	-0.0500008
		1	26925478	-0.00650462
		1	26979503	-0.603832
		1	27018210	-0.751301
		1	27072316	-0.572157
		1	27105995	-0.267173
		1	27120462	0.0283147
		1	27178370	0.776325
		1	27195616	1.00905
		1	27230755	0.775854
		1	27285398	0.5977
		1	27325871	1.22916
		1	27377899	1.61456
		1	27395715	1.45219
		1	27452150	0.747291
		1	27457634	1.48857
		1	27519377	0.810955
		1	27527027	0.0153494
		1	27577947	-0.0170094
		1	27591985	0.203623
		1	27601924	0.236444
		1	27695710	-0.649453
		1	27742512	-0.992164
		1	27783637	-1.00668
		1	27810022	-0.645979
		1	27902115	-1.81508
		1	27948399	-1.82071
		1	27964463	-1.48994
		1	27978556	-1.28236
		1	28028974	-0.792683
		1	28100499	-0.480225
		1	28175099	-0.21263
		1	28243415	0.0205862
		1	28320451	0.130629
		1	28379351	-0.123827
		1	28439226	0.347094
		1	28454211	0.634986
		1	28470594	0.6177
		1	28525021	0.989315
		1	28570966	0.944238
		1	28614326	1.44081
		1	28680487	1.41643
		1	28739905	1.46696
		1	28792474	1.39824
		1	28814969	1.82377
		1	28869782	1.45826
		1	28890762	1.38995
		1	28924618	1.29228
		1	28953122	0.71864
		1	28954783	0.286092
		1	28967768	-0.491088
		1	28992840	-0.368984
		1	29024535	-0.32179
		1	29052802	0.0710631
		1	29100493	-0.47144
		1	29149575	-0.0945984
		1	29172696	0.133699
		1	29197515	0.0714437
		1	29211459	0.0159926
		1	29224054	0.602789
		1	29327389	0.539506
		1	29338373	0.651272
		1	29364085	0.462259
		1	29400418	-0.0651397
		1	29439066	0.251708
		1	29475289	0.148585
		1	29513632	-0.338555
		1	29554274	-0.498413
		1	29561355	-0.668989
		1	29645324	-0.786974
		1	29672388	-0.820359
		1	29688801	-1.1834
		1	29738570	-1.12992
		1	29790381	-1.02071
		1	29843750	-1.2887
		1	29892726	-1.4515
		1	29951399	-1.55955
		1	29956862	-0.894998
		1	29987308	-0.621057
		1	30031914	-0.892587
		1	30072338	-0.784246
		1	30108879	-0.764019
		1	30163362	0.11951
		1	30217107	0.598147
		1	30283578	1.55954
		1	30330742	1.76439
		1	30346366	1.75125
		1	30406019	1.35765
		1	30435552	1.40314
		1	30508512	1.9973
		1	30543030	3.01675
		1	30547825	4.0362
		1	30588422	4.14066
		1	30623535	3.70465
		1	30671310	2.83555
		1	30684771	2.70126
		1	30729758	2.97982
		1	30750814	3.01728
		1	30795353	2.83111
		1	30830339	2.11952
		1	30850338	1.23406
		1	30876296	0.459484
		1	30903120	-0.526336
		1	30954256	-0.108429
		1	30959091	0.252659
		1	30973366	0.423157
		1	30993434	0.728079
		1	30997032	0.372721
		1	31018414	0.51606
		1	31037352	0.327137
		1	31060379	0.835441
		1	31086750	0.478974
		1	31130257	1.28451
		1	31158394	0.686074
		1	31159464	0.0874142
		1	31195570	-0.457524
		1	31209012	-0.759046
		1	31216332	-0.730893
		1	31227836	-0.713105
		1	31232475	-0.58381
		1	31235444	-1.31781
		1	31321310	-0.400046
		1	31371955	-0.866626
		1	31404357	-0.112375
		1	31467276	-0.0212488
		1	31499651	-0.00267338
		1	31624114	0.836935
		1	31671024	1.03288
		1	31678469	1.2875
		1	31701222	1.09912
		1	31763328	1.47518
		1	31801064	1.32668
		1	31867927	1.03277
		1	31920543	0.367681
		1	31953608	0.444694
		1	32102567	0.49074
		1	32143346	-0.0843161
		1	32162813	-0.200105
		1	32210034	-0.494489
		1	32267153	-0.384067
		1	32305773	-0.496055
		1	32352548	-1.10355
		1	32398946	-1.19053
		1	32423733	-0.608498
		1	32472935	-0.673518
		1	32496035	-0.653012
		1	32512235	-0.429075
		1	32569489	-0.265751
		1	32646519	-0.547504
		1	32679359	0.220202
		1	32705494	0.752089
		1	32756226	1.67586
		1	32769521	2.60761
		1	32804105	2.64742
		1	32850539	3.09795
		1	32897154	3.05967
		1	32929440	2.37462
		1	33002975	2.327
		1	33038864	2.60661
		1	33065593	1.67942
		1	33096670	0.871712
		1	33102156	0.633483
		1	33126477	0.374988
		1	33167283	0.527071
		1	33241120	0.109604
		1	33261143	1.24019
		1	33314705	2.36735
		1	33352120	2.19983
		1	33374570	2.03206
		1	33381519	2.05211
		1	33386379	2.11382
		1	33399198	1.33637
		1	33434572	0.798007
		1	33476029	0.0731582
		1	33527617	0.115928
		1	33542909	-0.919375
		1	33568544	-2.11181
		1	33578481	-2.14306
		1	33620884	-1.65
		1	33676600	-1.59974
		1	33733816	-0.876486
		1	33825314	-0.349212
		1	33885199	-0.68135
		1	33945061	-0.268496
		1	33985753	-0.459086
		1	34023222	-0.411883
		1	34074271	-0.126675
		1	34119079	-0.138916
		1	34174782	-0.292183
		1	34232732	-0.165366
		1	34303175	-0.813158
		1	34400217	-1.40432
		1	34458661	-0.643299
		1	34501461	-0.982243
		1	34536572	-0.583376
		1	34588653	-0.404426
		1	34637977	-0.399527
		1	34670487	0.338294
		1	34691731	0.041477
		1	34693088	0.0419355
		1	34747868	-0.150931
		1	34778932	0.825727
		1	34798140	0.6192
		1	34813088	1.41217
		1	34848410	1.30439
		1	34897604	1.41556
		1	34961555	2.7916
		1	35043633	2.2318
		1	35050953	3.36268
		1	35124717	3.67444
		1	35148415	3.84932
		1	35168607	3.14708
		1	35254437	2.7707
		1	35288601	1.81285
		1	35340705	1.76686
		1	35385089	2.19401
		1	35492378	0.682223
		1	35507425	1.01855
		1	35587594	0.115808
		1	35626094	-0.383359
		1	35678726	-0.398341
		1	35765816	-0.150512
		1	35806781	0.319001
		1	35852074	0.773551
		1	35865177	0.552902
		1	35942278	0.836102
		1	35971968	0.734808
		1	35983052	0.285769
		1	36006096	-0.0427476
		1	36146288	0.00409548
		1	36150360	-0.0431115
		1	36214547	-0.438662
		1	36236984	-0.921013
		1	36262011	-1.10202
		1	36298922	-0.793813
		1	36336126	-1.88321
		1	36351168	-1.61953
		1	36369536	-1.17348
		1	36492583	-1.03669
		1	36507708	-1.07134
		1	36576052	0.0338144
		1	36597193	1.10318
		1	36627636	2.24039
		1	36640871	1.93762
		1	36662771	2.9313
		1	36696327	2.82805
		1	36706684	2.5269
		1	36724215	2.05381
		1	36761644	1.94504
		1	36821717	2.03
		1	36827003	0.999607
		1	36855133	0.0125005
		1	36922681	-0.760288
		1	36949639	-0.630591
		1	36987904	-1.90867
		1	37050391	-1.14856
		1	37054394	-0.406261
		1	37083227	0.343415
		1	37146176	0.836264
		1	37165123	1.35372
		1	37189473	1.33872
		1	37249254	1.28577
		1	37334840	1.11384
		1	37370741	0.997919
		1	37459110	1.61917
		1	37486695	1.79004
		1	37491626	1.97873
		1	37539701	2.14961
		1	37595083	1.64295
		1	37596949	1.04957
		1	37598896	0.885686
		1	37712193	1.01483
		1	37756095	1.10465
		1	37831115	1.93309
		1	37860605	2.16984
		1	37888040	1.28915
		1	37888191	0.720153
		1	38003165	-0.0916156
		1	38003359	0.763308
		1	38007029	0.723294
		1	38055187	0.794052
		1	38088099	0.502116
		1	38178425	0.406239
		1	38206757	-0.451675
		1	38234421	-1.2006
		1	38257451	-1.21292
		1	38378643	-1.47266
		1	38413465	-1.5895
		1	38420212	-2.39096
		1	38444481	-2.30331
		1	38543516	-2.22137
		1	38610134	-1.30027
		1	38680229	-0.69958
		1	38680770	-0.0369026
		1	38730388	-0.17081
		1	38795495	0.0343197
		1	38832515	0.580903
		1	38851977	0.560123
		1	38935361	0.540522
		1	39040428	0.4605
		1	39066651	0.438828
		1	39169650	-0.16175
		1	39189731	-0.720388
		1	39240378	-1.23173
		1	39283955	-0.614255
		1	39286500	-0.725311
		1	39331057	-1.36121
		1	39405903	-0.917653
		1	39434659	-0.173491
		1	39446866	0.596789
		1	39528336	0.655733
		1	39559444	1.10692
		1	39596923	1.34733
		1	39629185	2.35291
		1	39635399	1.95038
		1	39667359	2.42503
		1	39727469	2.69829
		1	39745111	2.99629
		1	39798470	2.39406
		1	39839681	2.18181
		1	39872010	2.80625
		1	39893778	2.8108
		1	39923653	2.83568
		1	39945880	2.50055
		1	40023428	3.10099
		1	40076496	3.19791
		1	40084918	2.94012
		1	40142188	2.40603
		1	40172180	2.81873
		1	40197552	2.7313
		1	40208830	2.32759
		1	40235864	1.94442
		1	40268576	1.88021
		1	40348240	1.94038
		1	40419475	1.13536
		1	40451461	0.949815
		1	40477236	1.2855
		1	40541525	1.29101
		1	40572436	1.15135
		1	40603030	1.49292
		1	40610525	1.94051
		1	40672526	1.85477
		1	40676679	1.59206
		1	40739406	1.08945
		1	40801907	2.04403
		1	40813227	1.8373
		1	40866975	1.78559
		1	40911247	2.22357
		1	40986196	2.15513
		1	41027627	1.56334
		1	41089610	1.07153
		1	41158874	1.45778
		1	41167869	1.96649
		1	41255306	2.05335
		1	41267747	1.7328
		1	41350684	1.66628
		1	41385384	1.46426
		1	41449320	1.51643
		1	41533502	1.75984
		1	41554609	2.31273
		1	41631603	3.02063
		1	41676980	2.4494
		1	41755191	1.8674
		1	41771070	1.65028
		1	41851897	1.87849
		1	41877531	1.71554
		1	41910559	2.1022
		1	41993955	1.93724
		1	42025356	1.72814
		1	42035211	1.4072
		1	42103162	0.617521
		1	42134479	0.741734
		1	42174063	1.87349
		1	42186375	1.76802
		1	42209086	1.18056
		1	42257997	1.13321
		1	42294455	0.67068
		1	42321274	0.185426
		1	42333381	0.428824
		1	42365012	0.662399
		1	42465119	0.570213
		1	42512690	0.30027
		1	42532115	-0.9669
		1	42574204	-0.932852
		1	42615746	-1.04955
		1	42621460	-0.947452
		1	42653320	-0.636847
		1	42671740	-0.602963
		1	42715449	-0.656801
		1	42819123	-1.30887
		1	42850155	-1.47546
		1	42864536	-1.38722
		1	42896245	-1.41306
		1	42926174	-1.32048
		1	42962115	-0.909992
		1	43006463	-0.362817
		1	43060579	-0.101155
		1	43105931	0.582417
		1	43143394	0.582321
		1	43162257	1.09118
		1	43176220	1.16828
		1	43193394	1.75319
		1	43274670	1.73295
		1	43436575	1.59375
		1	43511992	1.07713
		1	43561812	0.646405
		1	43565224	0.500955
		1	43637237	0.142345
		1	43662473	-0.459387
		1	43672985	-0.565445
		1	43756428	-0.603434
		1	43830742	-0.652674
		1	43994506	0.417792
		1	44062575	0.90659
		1	44070069	1.68096
		1	44108670	2.1469
		1	44148569	1.82422
		1	44173851	1.47173
		1	44304775	1.98569
		1	44392957	1.51578
		1	44413834	1.63523
		1	44457975	1.19551
		1	44466229	0.100317
		1	44470744	-0.194737
		1	44543983	-1.05638
		1	44576753	-1.62647
		1	44579517	-1.5186
		1	44760772	-1.34808
		1	44807432	-1.89106
		1	44823287	-1.82935
		1	44889121	-1.59884
		1	44933012	-0.502352
		1	44938094	0.29804
		1	44995857	0.0505092
		1	45057088	0.0640813
		1	45066073	0.0763493
		1	45150581	0.5089
		1	45181010	0.968497
		1	45211653	1.89409
		1	45271638	2.00551
		1	45328286	1.78666
		1	45334436	0.687351
		1	45437940	-0.131662
		1	45567095	-0.134963
		1	45640292	0.0356678
		1	45700944	0.0101036
		1	45731550	-0.604683
		1	45777521	-1.10429
		1	45808093	-1.53406
		1	46078888	-1.39825
		1	46096901	-1.13001
		1	46180529	-0.542336
		1	46309568	-0.449503
		1	46418487	0.280792
		1	46587289	1.10691
		1	46768354	1.9108
		1	46828853	2.0987
		1	46947659	2.12591
		1	47283706	1.91554
		1	47313391	1.64728
		1	47315052	1.60984
		1	47386657	1.064
		1	47429237	0.999258
		1	47593878	0.162481
		1	47796189	-0.739533
		1	47832578	-1.60379
		1	47928332	-1.78072
		1	48020489	-1.63514
		1	48037087	-1.94623
		1	48038948	-1.79989
		1	48082123	-2.02148
		1	48098279	-2.16316
		1	48141054	-2.17981
		1	48295617	-2.06051
		1	48355275	-1.87662
		1	48357284	-1.96938
		1	48378419	-1.78211
		1	48424739	-1.5829
		1	48469216	-0.479135
		1	48547024	-0.572355
		1	48584436	-0.718281
		1	48608928	0.153026
		1	48715214	0.598839
		1	48794258	0.887877
		1	48875981	0.609539
		1	48897839	0.733956
		1	48950590	0.44029
		1	49067974	0.156286
		1	49193377	-0.432618
		1	49248956	-0.292807
		1	49254935	-0.105775
		1	49279802	-0.99359
		1	49315269	-1.26031
		1	49396564	-1.42666
		1	49410641	-1.42511
		1	49453835	-1.43508
		1	49559705	-0.785793
		1	49708817	-0.558634
		1	49742816	-0.620756
		1	49803619	-0.852256
		1	49827757	0.332345
		1	49851950	0.729018
		1	49878028	1.28956
		1	49931552	1.34406
		1	49976887	1.36066
		1	50206277	1.45682
		1	50319631	1.10317
		1	50337515	0.90835
		1	50398605	0.751925
		1	50405737	0.987728
		1	50429565	-0.361277
		1	50489838	-0.535315
		1	50542739	-1.13288
		1	50556088	-0.565174
		1	50837966	-0.467632
		1	50930371	-0.168793
		1	50950402	-0.118531
		1	51001334	-0.431815
		1	51038367	-0.576147
		1	51079136	-0.148194
		1	51117336	-0.0486306
		1	51125304	-0.223403
		1	51150273	-0.274511
		1	51255661	-1.0564
		1	51361279	-1.12041
		1	51376360	-1.58379
		1	51438283	-1.86606
		1	51485496	-1.78776
		1	51529293	-1.67382
		1	51563880	-2.34312
		1	51570304	-2.27001
		1	51633216	-2.09284
		1	51677479	-1.95404
		1	51792555	-1.90777
		1	51837244	-1.72091
		1	51889773	-1.47879
		1	51965655	-0.754784
		1	52001655	-0.30445
		1	52032308	-0.0587197
		1	52037718	0.138752
		1	52111038	0.423465
		1	52167663	0.659157
		1	52301061	0.581751
		1	52345363	0.684971
		1	52417124	0.636376
		1	52593618	0.421464
		1	52636564	0.00657782
		1	52663236	-0.136535
		1	52681933	-0.546931
		1	52746371	-0.208077
		1	52806537	-0.605755
		1	52889532	-0.719511
		1	52901968	-0.215663
		1	52978142	0.961363
		1	53115231	0.94367
		1	53186689	0.899967
		1	53219619	0.651741
		1	53271716	0.541427
		1	53335429	0.898643
		1	53531389	0.468188
		1	53585015	0.449141
		1	53639528	0.0658464
		1	53756386	-0.107038
		1	53829734	-1.28373
		1	53930948	-1.25418
		1	53990590	-1.0609
		1	54037090	-0.849595
		1	54076851	-1.11138
		1	54246899	-1.59968
		1	54312195	-1.57458
		1	54407544	-1.48947
		1	54509227	-1.07646
		1	54571731	-1.62614
		1	54652418	-1.62384
		1	54720673	-1.84312
		1	54741489	-1.4412
		1	54819168	-1.51172
		1	54819404	-1.3101
		1	54962745	-1.22732
		1	55012489	-1.07333
		1	55064426	-1.15432
		1	55157938	-1.27067
		1	55184992	-1.11009
		1	55274032	-1.24068
		1	55288142	-1.10312
		1	55396339	-1.54917
		1	55437657	-1.75377
		1	55605474	-1.97316
		1	55629040	-2.06305
		1	55652499	-2.27052
		1	55755014	-2.18871
		1	55787946	-1.93826
		1	55862147	-2.08405
		1	55890235	-1.65767
		1	55961682	-1.47627
		1	56003854	-1.01831
		1	56079876	-0.868089
		1	56109227	-0.872872
		1	56145897	-0.679507
		1	56194209	-0.74823
		1	56229889	-0.841362
		1	56247629	-1.37341
		1	56336695	-1.40895
		1	56409118	-1.79812
		1	56484283	-1.91589
		1	56530378	-2.4577
		1	56547027	-2.55253
		1	56764060	-2.12177
		1	56818915	-2.32914
		1	56847591	-1.47172
		1	56908957	-1.48356
		1	56983510	-1.32938
		1	57033743	-1.12648
		1	57109764	-0.985225
		1	57156468	-1.0131
		1	57203431	-1.02768
		1	57406841	-0.156665
		1	57437071	-0.183201
		1	57461298	0.201891
		1	57583835	-0.505431
		1	57597917	-0.43483
		1	57630022	-0.240737
		1	57665524	-0.281393
		1	57687243	0.416472
		1	57765340	0.746505
		1	57786570	0.851206
		1	57798412	0.504256
		1	57813721	0.725693
		1	57902405	0.411634
		1	57929534	0.325101
		1	57950122	0.477609
		1	58045796	0.136677
		1	58110270	0.516498
		1	58143424	0.148703
		1	58195731	-0.258417
		1	58225649	-0.418188
		1	58246884	-1.02168
		1	58305255	-1.60507
		1	58382543	-1.69883
		1	58398185	-1.68126
		1	58487992	-1.99819
		1	58628046	-1.83483
		1	58652787	-1.401
		1	58704940	-0.967178
		1	58749560	-0.641728
		1	58768211	-0.630246
		1	58835188	-0.627104
		1	58917047	0.514336
		1	58940323	0.537271
		1	58975393	1.19351
		1	59091611	1.91927
		1	59124428	2.45348
		1	59129926	1.63453
		1	59153971	0.816469
		1	59166876	0.578497
		1	59188150	0.901659
		1	59253708	1.23167
		1	59265476	0.480974
		1	59289703	0.473902
		1	59380598	0.379621
		1	59433760	-0.34198
		1	59478130	-1.03395
		1	59518508	-1.20947
		1	59539820	-1.33518
		1	59594613	-1.34302
		1	59632740	-1.33205
		1	59648282	-1.63589
		1	59765677	-1.79838
		1	59858548	-1.7545
		1	59908634	-2.12601
		1	60112322	-2.12892
		1	60163414	-1.64989
		1	60185608	-1.5295
		1	60239518	-1.34063
		1	60278908	-1.13738
		1	60335023	-0.894599
		1	60469186	-0.57744
		1	60491191	-0.219972
		1	60539073	0.877653
		1	60710516	1.26952
		1	60755202	1.68036
		1	60802019	1.25572
		1	60931965	2.08412
		1	61006252	1.85716
		1	61075957	1.99599
		1	61115934	1.89754
		1	61123113	2.04499
		1	61178911	2.16997
		1	61224691	1.56634
		1	61295320	1.41492
		1	61343122	1.16738
		1	61488032	1.59384
		1	61545710	0.94927
		1	61571344	1.17297
		1	61630627	1.16953
		1	61681752	1.1661
		1	61701122	1.16266
		1	61786013	0.628747
		1	61827992	0.633996
		1	61843505	0.216894
		1	61865700	0.744843
		1	61916030	0.413429
		1	61943593	0.809473
		1	62022373	0.686505
		1	62070094	0.33727
		1	62091866	-0.0704195
		1	62137696	-0.37529
		1	62184727	-0.474129
		1	62212974	-1.02036
		1	62226184	-1.05698
		1	62289035	-1.38536
		1	62330306	-1.53075
		1	62370238	-1.91147
		1	62397568	-2.00011
		1	62451576	-1.58204
		1	62506155	-1.5697
		1	62551466	-1.67891
		1	62582518	-1.71106
		1	62592582	-1.60706
		1	62637946	-1.58622
		1	62653636	-1.84829
		1	62695117	-1.6353
		1	62720808	-1.81625
		1	62808762	-1.54167
		1	62882182	-2.04037
		1	62998745	-1.93729
		1	63020711	-1.91035
		1	63039248	-1.82766
		1	63109774	-1.75972
		1	63116624	-1.24033
		1	63175502	-1.2927
		1	63178077	-1.15731
		1	63261173	-1.00875
		1	63280101	-1.17083
		1	63396150	-1.11097
		1	63431708	-1.27366
		1	63484524	-0.499085
		1	63561442	-0.297985
		1	63585071	-0.394136
		1	63656513	-0.985843
		1	63661021	-0.993055
		1	63727834	-1.06138
		1	63737745	-1.2005
		1	63761935	-1.23965
		1	63799326	-1.22392
		1	63850714	-0.729478
		1	63885937	-1.15787
		1	63990709	-1.42706
		1	64058724	-0.922374
		1	64066472	-0.186059
		1	64099508	0.38728
		1	64128947	0.109578
		1	64179685	0.0989106
		1	64188855	0.191392
		1	64208082	0.233621
		1	64283293	0.76328
		1	64370847	0.366784
		1	64400755	0.381794
		1	64415416	0.155925
		1	64439285	-0.499909
		1	64464315	-0.795202
		1	64503732	-0.509922
		1	64521251	-0.605241
		1	64536893	-0.477728
		1	64642184	-0.446621
		1	64667851	-0.889916
		1	64776451	0.259789
		1	64805459	0.619575
		1	64886329	0.520726
		1	64894434	1.24505
		1	64926990	1.50353
		1	64944759	1.67122
		1	64974079	1.66537
		1	65037397	1.61952
		1	65083052	2.02278
		1	65213693	1.89331
		1	65232011	1.89356
		1	65369415	1.66307
		1	65409063	1.61788
		1	65432772	0.807484
		1	65445459	0.675782
		1	65489459	0.475419
		1	65527759	0.505543
		1	65548732	0.299646
		1	65581441	-0.341262
		1	65590167	-0.620856
		1	65684364	-0.808832
		1	65734887	-0.359698
		1	65738837	0.137963
		1	65763595	0.194745
		1	65789717	-0.181594
		1	65836951	-0.220851
		1	65875218	0.403441
		1	65898387	1.09025
		1	65930186	1.99377
		1	65947035	2.50088
		1	65992178	2.47812
		1	65993855	2.44388
		1	66016620	2.68707
		1	66044800	3.31412
		1	66077399	3.96576
		1	66125462	4.43977
		1	66141599	4.46931
		1	66188006	3.87232
		1	66212868	3.60983
		1	66248092	3.5084
		1	66252272	3.12908
		1	66266909	2.75207
		1	66318495	1.88161
		1	66340024	1.9517
		1	66358349	1.97249
		1	66389852	1.86557
		1	66413225	1.94319
		1	66486918	2.19591
		1	66491325	1.83533
		1	66537499	1.64971
		1	66577368	1.62801
		1	66658029	1.50138
		1	66816146	2.20628
		1	66843686	2.24077
		1	66935892	2.30136
		1	66982353	2.07741
		1	67068104	1.78102
		1	67072023	2.01976
		1	67133131	2.23336
		1	67173164	2.34963
		1	67273354	2.30197
		1	67417344	2.66712
		1	67471942	2.4283
		1	67563076	1.75911
		1	67611181	1.50876
		1	67659282	1.15952
		1	67687910	1.1062
		1	67705681	0.969127
		1	67768222	1.15344
		1	67813106	1.26012
		1	67818515	1.3668
		1	67867389	1.25686
		1	67905414	1.38239
		1	67944280	2.56909
		1	67983977	2.22552
		1	68036153	2.37922
		1	68044765	3.37007
		1	68118086	4.35638
		1	68120136	5.13861
		1	68139110	4.54174
		1	68167614	3.91491
		1	68196970	3.56486
		1	68258267	4.26107
		1	68295333	4.4641
		1	68359415	4.62408
		1	68374978	4.75241
		1	68429640	3.64264
		1	68458859	2.94999
		1	68496159	2.01484
		1	68514745	2.20967
		1	68569561	2.69375
		1	68593758	2.67421
		1	68605705	1.47592
		1	68651000	0.648744
		1	68678668	0.713951
		1	68716766	0.697468
		1	68758845	1.36678
		1	68791888	0.793107
		1	68829056	0.652279
		1	68900926	1.34211
		1	68920567	0.893374
		1	68930759	1.09563
		1	68960700	1.19523
		1	69005470	0.5569
		1	69081160	0.78473
		1	69100564	1.14624
		1	69110792	0.730492
		1	69178621	0.537281
		1	69215593	0.261577
		1	69235238	-0.655894
		1	69246708	-0.694099
		1	69290218	-0.937479
		1	69340426	-0.783768
		1	69435012	-0.0876307
		1	69450142	-0.0912743
		1	69492981	-0.158422
		1	69529351	-0.546176
		1	69552233	-0.466607
		1	69572041	-0.565009
		1	69637076	-0.433531
		1	69674020	-0.356874
		1	69749961	-0.157515
		1	69778805	-0.406351
		1	69799251	-0.791976
		1	69877353	-1.44552
		1	69881360	-2.01407
		1	69943002	-2.2001
		1	69982239	-2.32096
		1	70050678	-2.23457
		1	70068040	-2.29375
		1	70150606	-2.09324
		1	70180937	-1.51701
		1	70207961	-1.49491
		1	70295895	-1.60923
		1	70297734	-1.52918
		1	70337720	-1.47709
		1	70383723	-1.43027
		1	70406263	-0.925141
		1	70426695	-0.50952
		1	70482104	-0.528091
		1	70504628	-0.336158
		1	70538982	-1.05123
		1	70597850	-0.75049
		1	70638486	-0.784195
		1	70650276	-0.648612
		1	70695357	-0.579408
		1	70746690	-0.493328
		1	70780533	-0.633101
		1	70805281	-1.05672
		1	70838854	-0.978172
		1	70895752	-1.41932
		1	70936566	-1.45904
		1	70993825	-1.81054
		1	71035138	-1.6807
		1	71075960	-1.55086
		1	71124054	-1.52751
		1	71140743	-1.24329
		1	71148878	-1.47275
		1	71182285	-1.50191
		1	71239043	-1.5521
		1	71273863	-0.11785
		1	71341303	-0.0800546
		1	71375878	0.0803867
		1	71444445	-0.236584
		1	71471008	-0.2401
		1	71473078	-0.36491
		1	71479747	-0.425948
		1	71482729	-0.41903
		1	71506579	0.515111
		1	71508910	0.462607
		1	71559589	-0.862074
		1	71565351	-0.513392
		1	71611782	-0.517017
		1	71634746	-0.527921
		1	71668823	-0.344025
		1	71685361	0.123383
		1	71708252	0.303093
		1	71713336	0.657601
		1	71759628	0.0461807
		1	71810621	0.113012
		1	71867664	0.534299
		1	71874403	0.552978
		1	71905990	1.69715
		1	71945683	2.15255
		1	71961831	3.26047
		1	71993438	2.81478
		1	72028068	2.69122
		1	72092499	2.20024
		1	72167558	1.82427
		1	72222816	1.89519
		1	72266785	1.74668
		1	72290144	1.35751
		1	72309809	-0.00721366
		1	72352587	-0.235783
		1	72362551	-1.76761
		1	72443347	-1.7648
		1	72523980	-2.11492
		1	72581352	-1.92481
		1	72582573	-1.73668
		1	72621762	-1.73093
		1	72691762	-1.92757
		1	72711379	-1.83087
		1	72796795	-1.5245
		1	72796889	-1.18172
		1	72843295	-0.705796
		1	72915915	-0.0307335
		1	72970592	0.177881
		1	73006743	0.131662
		1	73044140	0.335946
		1	73118365	0.653679
		1	73160483	0.959425
		1	73223380	1.01596
		1	73228813	0.940717
		1	73236967	0.368475
		1	73249275	-0.194426
		1	73314872	0.00318602
		1	73355787	0.259086
		1	73405096	0.597012
		1	73426777	0.199054
		1	73462717	0.0656006
		1	73512271	0.0372656
		1	73548076	0.405443
		1	73606252	-0.0525508
		1	73623783	-0.00530646
		1	73668177	0.433481
		1	73699579	-0.37895
		1	73768630	-0.370367
		1	73807906	0.491544
		1	73839115	1.82766
		1	73868632	2.82882
		1	73947194	2.84429
		1	74027652	2.4112
		1	74045182	2.45203
		1	74092669	2.81825
		1	74167211	2.49875
		1	74255345	3.07243
		1	74282594	2.57922
		1	74376948	1.58542
		1	74438019	0.542591
		1	74519640	-0.48218
		1	74552139	-0.441137
		1	74552585	-0.40578
		1	74617545	-0.0693879
		1	74675063	0.110872
		1	74746926	0.268429
		1	74754941	0.30412
		1	74832774	1.03635
		1	74903739	0.979355
		1	74974826	1.9213
		1	74996511	1.97648
		1	75016024	1.98641
		1	75063070	1.98106
		1	75102671	1.6461
		1	75146237	1.44288
		1	75151237	1.91797
		1	75173844	1.50437
		1	75222262	1.38715
		1	75260143	2.08091
		1	75303679	1.53881
		1	75324511	1.79194
		1	75376146	1.80965
		1	75416103	2.31957
		1	75434606	2.95318
		1	75484926	3.29443
		1	75529006	2.78931
		1	75576969	2.61193
		1	75580836	2.58409
		1	75619061	1.57692
		1	75635042	2.38893
		1	75666558	1.96633
		1	75704483	2.31059
		1	75749448	2.89178
		1	75827200	2.98484
		1	75863395	3.06104
		1	75906966	3.85563
		1	75913937	4.51434
		1	75960874	4.98335
		1	75981568	5.79188
		1	76028063	4.75053
		1	76089550	4.47602
		1	76137430	4.25541
		1	76186283	3.48002
		1	76255090	3.06816
		1	76291020	2.44861
		1	76311098	1.5311
		1	76370389	1.12259
		1	76393015	0.196238
		1	76478445	0.0994227
		1	76534110	-0.242264
		1	76590117	0.832165
		1	76654218	1.23756
		1	76725107	1.38953
		1	76727123	1.67888
		1	76753593	2.4104
		1	76796291	2.50848
		1	76869706	3.03966
		1	76936760	3.24402
		1	76976284	2.60347
		1	77036195	3.0586
		1	77109298	2.95465
		1	77158939	1.96752
		1	77173909	1.79562
		1	77184298	1.58242
		1	77200474	1.13474
		1	77263782	1.38914
		1	77289645	0.562004
		1	77305899	0.311605
		1	77327874	0.253631
		1	77376231	-0.117572
		1	77453158	-0.917446
		1	77468113	-0.77058
		1	77548824	-0.541652
		1	77575004	-0.896464
		1	77598533	-0.778154
		1	77634339	-1.16969
		1	77643897	-1.12694
		1	77661557	-1.22492
		1	77715252	-1.04757
		1	77748246	-1.16185
		1	77780492	-1.02736
		1	77903445	-1.14751
		1	77946054	-1.57901
		1	77972306	-1.70305
		1	78039504	-2.10282
		1	78062066	-2.18787
		1	78083761	-2.12484
		1	78131312	-2.14194
		1	78182209	-1.96504
		1	78325978	-0.739934
		1	78379734	-0.854494
		1	78410948	-0.770715
		1	78431878	-0.927823
		1	78518030	-0.159317
		1	78553603	1.63171
		1	78565710	3.35032
		1	78579536	4.86206
		1	78650895	5.89415
		1	78787658	5.93301
		1	78803956	4.95588
		1	78828064	4.82518
		1	78876357	5.40517
		1	78935005	5.35014
		1	79001953	5.50399
		1	79010947	3.52935
		1	79014442	2.39273
		1	79038735	0.680806
		1	79104251	-0.24359
		1	79109696	-0.362149
		1	79142992	-0.436442
		1	79180781	-0.123577
		1	79331665	-0.743617
		1	79379549	0.371674
		1	79403454	0.5722
		1	79437649	0.561348
		1	79451630	0.174191
		1	79504909	0.355318
		1	79585160	0.960371
		1	79654364	1.56225
		1	79655956	2.19876
		1	79807817	1.91141
		1	79813865	1.90256
		1	79837657	0.960073
		1	80000802	0.0484307
		1	80024522	0.355534
		1	80082421	0.381744
		1	80162684	0.196887
		1	80217905	-0.296905
		1	80249983	-0.843354
		1	80318824	-1.53397
		1	80357884	-1.54572
		1	80381805	-1.44812
		1	80537274	-1.58275
		1	80547620	-1.62256
		1	80599495	-1.82197
		1	80604487	-1.92254
		1	80655938	-1.72587
		1	80705307	-1.36766
		1	80786596	-1.09308
		1	80842530	-0.864677
		1	80912784	-0.883537
		1	80964925	-0.916591
		1	80981168	-0.336364
		1	81006721	-0.321955
		1	81033390	-0.38001
		1	81112054	-0.375093
		1	81159300	-0.371161
		1	81189503	-0.714008
		1	81211801	-1.26794
		1	81322654	-0.903398
		1	81349755	-0.148628
		1	81365870	0.510977
		1	81387232	0.438276
		1	81409591	0.862274
		1	81484559	0.937353
		1	81525494	0.847664
		1	81560420	1.39095
		1	81567377	1.16567
		1	81648637	1.45384
		1	81688554	1.00037
		1	81695391	0.219961
		1	81704315	-0.0748953
		1	81721906	-0.640833
		1	81761718	-1.00098
		1	81776295	-0.894623
		1	81826115	-0.892835
		1	81883911	-1.58214
		1	81914561	-1.45728
		1	81974596	-1.26413
		1	82086130	-1.41715
		1	82114812	-1.33445
		1	82149777	-1.66306
		1	82167895	-1.54393
		1	82184309	-1.78958
		1	82214680	-1.86014
		1	82276592	-1.53965
		1	82355487	-1.4302
		1	82381998	-1.37902
		1	82495565	-0.598548
		1	82521662	-0.432162
		1	82555038	-0.495266
		1	82594752	-0.570214
		1	82667940	-0.684442
		1	82693447	-0.483766
		1	82763667	-0.610865
		1	82838473	-0.9234
		1	82884817	-0.83174
		1	82899553	-0.846738
		1	82911744	-2.13584
		1	82927304	-2.45117
		1	82952879	-2.39512
		1	83016738	-2.49458
		1	83055751	-2.51767
		1	83123320	-2.43806
		1	83135679	-2.20869
		1	83214716	-2.07323
		1	83229521	-2.19807
		1	83281337	-2.07368
		1	83340645	-2.05855
		1	83360277	-1.96367
		1	83364067	-1.91948
		1	83388838	-1.78216
		1	83464209	-1.77261
		1	83497531	-1.88271
		1	83537162	-1.97421
		1	83630752	-1.95756
		1	83704177	-1.33003
		1	83809826	-1.58951
		1	83831914	-0.972691
		1	83930883	-0.284886
		1	83955454	0.133738
		1	84059735	1.18846
		1	84149938	1.64692
		1	84262422	2.12328
		1	84457317	2.04895
		1	84489099	2.09917
		1	84536027	1.48248
		1	84545432	1.60159
		1	84650588	0.941448
		1	84688611	0.225015
		1	84736257	-0.222125
		1	84843424	-1.33235
		1	85013447	-1.4065
		1	85168403	-1.48173
		1	85210477	-1.3524
		1	85230065	-1.51352
		1	85263262	-1.27649
		1	85287791	-0.875211
		1	85390128	-0.13381
		1	85432853	-0.230146
		1	85573558	0.12337
		1	85694459	0.4431
		1	85884509	0.64642
		1	85992142	0.0812699
		1	86163432	-0.0473046
		1	86218295	0.0463193
		1	86325233	-0.280112
		1	86428158	-0.756176
		1	86514008	-1.02015
		1	86609038	-0.942115
		1	86722694	-1.03299
		1	86867948	-1.06309
		1	86939412	-1.65946
		1	87126414	-1.43767
		1	87223682	-1.32631
		1	87324214	-0.97888
		1	87378967	-0.589186
		1	87466497	0.0779661
		1	87482393	0.172051
		1	87538399	0.847772
		1	87540868	1.35901
		1	87714842	1.1697
		1	87756116	1.49328
		1	87888531	1.34187
		1	87920063	1.13563
		1	87988887	1.7831
		1	88038266	1.66692
		1	88062735	1.0994
		1	88203085	0.512912
		1	88222932	-0.0261633
		1	88553717	-0.602115
		1	88653916	0.347338
		1	88748787	0.350401
		1	88814070	1.87056
		1	88845196	2.90299
		1	88927684	2.69783
		1	88991744	2.81093
		1	89139119	2.76352
		1	89195765	2.7569
		1	89382519	2.64908
		1	89498104	2.3995
		1	89681460	1.55312
		1	89734412	1.37857
		1	89846748	-0.0135568
		1	89921495	-0.8515
		1	90011195	-1.63168
		1	90044935	-2.06172
		1	90119979	-1.87157
		1	90145655	-1.80312
		1	90243588	-0.554628
		1	90394063	0.859008
		1	90471295	0.679554
		1	90662829	0.660859
		1	90743462	0.883443
		1	90844707	0.906769
		1	90980495	0.797681
		1	91094583	1.40257
		1	91112987	1.68003
		1	91194471	1.9398
		1	91325558	0.636425
		1	91441674	-0.682999
		1	91562702	-0.342378
		1	91642907	-0.0507557
		1	91733398	-0.0290855
		1	91851579	-0.120286
		1	91929991	0.276166
		1	91974597	0.105925
		1	91981726	-0.0356035
		1	92112644	0.0962763
		1	92198880	0.86807
		1	92249488	0.874162
		1	92265699	1.89723
		1	92294447	2.93199
		1	92305246	3.9607
		1	92324439	4.7135
		1	92383330	5.72141
		1	92492591	6.77452
		1	92565775	6.59566
		1	92664935	7.65393
		1	92760873	6.8292
		1	92777808	6.83266
		1	92813265	6.28489
		1	92942659	5.69265
		1	93082147	5.2246
[truncated: 49,745 more rows]

## Sheet: Primitive vs. Light
CHR	window center	di
1	190489	0.324487
1	251517	-0.0999403
1	264261	0.104285
1	288403	0.0653764
1	399902	-0.311073
1	445480	-0.471001
1	470898	-0.294502
1	488372	-0.596548
1	526094	-0.624727
1	570970	-0.953042
1	638547	-0.803355
1	672361	-0.692351
1	696914	-0.947483
1	754422	-1.25489
1	774390	-1.07394
1	791960	-1.22059
1	807117	-1.44037
1	857914	-1.53115
1	890870	-1.66193
1	942113	-1.24591
1	971454	-1.4848
1	1018054	-1.56457
1	1031095	-1.53608
1	1084078	-1.35744
1	1124602	-1.40614
1	1161240	-1.1419
1	1201829	-1.14378
1	1246536	-0.768385
1	1323247	-0.602106
1	1343637	-0.451898
1	1375458	0.0629296
1	1391225	-0.0485798
1	1461155	0.046061
1	1500885	-0.232033
1	1546556	-0.303453
1	1588625	-0.245188
1	1648572	-0.25207
1	1737731	-0.590448
1	1792710	-0.406533
1	1799655	-0.697862
1	1840758	-1.0469
1	1880526	-0.87592
1	1891212	-0.59418
1	1938577	-0.172031
1	1960378	0.352053
1	2001361	0.692227
1	2079139	0.840779
1	2177179	0.976028
1	2199877	0.72563
1	2238544	0.903218
1	2271260	0.950858
1	2277711	1.00355
1	2318058	0.542404
1	2336890	0.194915
1	2372228	-0.284642
1	2414071	-0.400762
1	2470469	-0.799979
1	2517517	-0.865621
1	2557307	-0.988488
1	2584795	-1.34716
1	2628179	-1.5736
1	2694213	-1.57767
1	2733576	-1.01208
1	2765926	-0.997536
1	2784151	-0.67275
1	2798305	-0.42554
1	2845992	-0.268499
1	2920156	0.324197
1	2949545	0.496872
1	3032053	0.530347
1	3082931	0.952893
1	3123954	0.80034
1	3144586	0.473924
1	3162932	0.855367
1	3212462	0.722542
1	3246209	0.253002
1	3297294	0.488873
1	3327531	0.0521753
1	3372226	0.578804
1	3402181	0.860343
1	3419491	0.676086
1	3441756	1.30936
1	3482047	1.45706
1	3526398	1.24477
1	3568035	1.53959
1	3618966	1.29826
1	3711900	1.10014
1	3732851	0.951311
1	3783077	0.581674
1	3795235	0.693649
1	3823498	0.80698
1	3884108	0.532254
1	3910594	0.153002
1	3970274	-0.0240896
1	4026266	-0.0807815
1	4115253	0.633032
1	4134323	1.1782
1	4157244	1.74721
1	4200960	2.0816
1	4240360	1.71737
1	4299820	1.33024
1	4329976	1.19174
1	4373621	1.20855
1	4453609	1.14924
1	4475525	0.974184
1	4539807	0.0827365
1	4562972	-0.355011
1	4630958	-1.15847
1	4681812	-1.70901
1	4708981	-1.61108
1	4724638	-1.13539
1	4740356	-1.13409
1	4822572	-0.660892
1	4830098	-0.214044
1	4893946	0.0720547
1	4914579	0.821533
1	4966189	1.27619
1	5014528	1.91628
1	5016944	2.42472
1	5022031	3.09134
1	5024544	2.79685
1	5080944	3.00909
1	5084845	2.63272
1	5100164	2.56273
1	5127870	2.41241
1	5146019	2.07712
1	5199238	1.50634
1	5219187	1.03892
1	5247087	0.423127
1	5260130	-0.346378
1	5297948	0.735459
1	5325654	0.694944
1	5379335	0.592162
1	5423422	1.46738
1	5445706	1.80105
1	5553068	1.32866
1	5574601	1.13442
1	5640674	1.30004
1	5676375	1.93725
1	5682661	2.7487
1	5751665	1.44289
1	5799692	1.75894
1	5831935	1.80355
1	5871316	1.25317
1	5955176	1.37023
1	6022834	1.28685
1	6079656	1.3921
1	6117588	1.25574
1	6150586	1.04487
1	6213562	0.561699
1	6289382	0.76226
1	6305280	0.280901
1	6387623	0.382537
1	6408287	-0.0865071
1	6496300	-0.602352
1	6522918	0.329785
1	6537634	0.542019
1	6571298	1.09879
1	6605334	0.849876
1	6673109	1.52733
1	6675936	1.30032
1	6763202	2.00275
1	6775935	1.96152
1	6831976	1.68671
1	6846210	1.50296
1	6870516	1.05977
1	6900967	0.978836
1	6917168	0.50811
1	6945109	0.373067
1	6948184	-0.677916
1	7014088	-0.386914
1	7054035	-0.935682
1	7088097	-0.720912
1	7110031	-0.564692
1	7167656	-0.386097
1	7219193	-0.791593
1	7223107	-0.767592
1	7253724	-0.899857
1	7287262	-0.447229
1	7331378	0.00539925
1	7390036	-0.119853
1	7414243	-0.143607
1	7443821	-0.135769
1	7508891	-0.162923
1	7547819	-0.0969296
1	7551997	0.262028
1	7573785	0.174082
1	7616108	0.154625
1	7621661	0.145586
1	7688548	-0.0886797
1	7740543	-0.154379
1	7753465	-0.173377
1	7813935	-0.647658
1	7839788	-0.801178
1	7855573	-0.553353
1	7903360	-0.895333
1	7927219	-0.910055
1	7963343	-0.593652
1	8018064	-0.655204
1	8074964	0.198317
1	8084564	0.495717
1	8133753	0.642283
1	8159960	1.01706
1	8207263	1.57375
1	8250721	1.38381
1	8294525	1.39458
1	8338559	1.51035
1	8358615	1.41881
1	8408485	1.37836
1	8458249	1.62307
1	8480197	2.46308
1	8498525	3.01643
1	8532221	3.91666
1	8600967	3.39982
1	8629986	2.96879
1	8649894	2.90303
1	8669899	3.52632
1	8706214	3.2857
1	8765307	3.25366
1	8804104	1.92999
1	8826938	0.702578
1	8844774	-0.32521
1	8905318	-1.337
1	8914423	-1.19574
1	8941649	-1.00663
1	8985990	-0.542391
1	9023985	-1.03733
1	9045916	-0.653472
1	9092137	-0.549798
1	9136506	-0.478918
1	9200642	0.225235
1	9228710	0.866966
1	9238643	1.33422
1	9259511	1.86717
1	9295828	1.92858
1	9322970	1.48294
1	9326384	1.56047
1	9346043	1.53643
1	9406073	1.23829
1	9469306	1.48024
1	9496059	1.0958
1	9518694	1.07018
1	9523319	0.609934
1	9599832	0.291365
1	9635607	0.0096625
1	9721608	0.637705
1	9737956	0.400575
1	9774348	0.681978
1	9789507	1.31638
1	9822862	1.61095
1	9846904	1.81072
1	9875914	1.57238
1	9954932	2.04425
1	10026390	2.40558
1	10132833	2.32595
1	10171340	1.99877
1	10227507	1.73012
1	10227801	1.29132
1	10281210	0.963552
1	10292646	0.603052
1	10367511	0.629779
1	10390449	0.420379
1	10440387	0.525761
1	10466719	-0.102553
1	10518566	-0.319576
1	10632693	-0.528752
1	10642169	-0.418327
1	10687431	-0.60267
1	10712426	-0.729144
1	10791328	-0.84863
1	10825505	-0.591482
1	10878293	-0.250245
1	10903439	0.297419
1	10924512	1.66292
1	11004986	1.90297
1	11076304	1.94614
1	11106218	1.95901
1	11144256	2.07851
1	11198512	2.59891
1	11267263	2.61574
1	11313025	2.06233
1	11387490	2.06123
1	11393972	1.42442
1	11445492	0.694342
1	11534993	1.15964
1	11547686	1.69272
1	11606617	1.3212
1	11665255	1.43798
1	11725672	0.961239
1	11729189	1.12572
1	11784415	1.14949
1	11801497	1.02145
1	11857514	0.690197
1	11906719	0.272246
1	11923132	-0.145191
1	11969965	-0.541105
1	12011757	0.565407
1	12033018	0.763911
1	12037076	1.07305
1	12058189	0.819567
1	12069735	0.566084
1	12102454	0.664337
1	12131847	1.00263
1	12145678	1.3943
1	12179053	1.45653
1	12193664	1.22534
1	12231984	0.321259
1	12245365	1.0544
1	12281351	1.09241
1	12304709	1.34651
1	12351726	1.3881
1	12360335	0.928012
1	12378714	0.494775
1	12445753	0.0135563
1	12452789	-0.0915074
1	12522324	-0.0880717
1	12534695	0.858175
1	12583305	0.0122355
1	12607789	-0.214431
1	12686369	-0.51621
1	12700492	-0.602963
1	12741966	-0.535834
1	12786849	-0.16898
1	12844291	0.13772
1	12883413	-0.114902
1	12927685	0.212474
1	12961870	-0.382235
1	12979731	-0.109998
1	13032013	0.172642
1	13062044	0.40509
1	13093150	0.985812
1	13103397	1.09472
1	13209316	1.25039
1	13217143	1.4544
1	13261716	1.56851
1	13264759	1.22677
1	13282487	1.49003
1	13321035	0.951947
1	13361741	1.29896
1	13373303	1.48673
1	13386102	1.81637
1	13434768	2.52796
1	13474467	2.00148
1	13477212	1.57409
1	13527912	1.91429
1	13547661	1.89249
1	13583673	1.75873
1	13637701	2.56762
1	13677926	1.80262
1	13694690	2.03592
1	13694834	1.79185
1	13751273	1.74139
1	13759696	1.50713
1	13857630	2.26621
1	13882160	2.6294
1	13909496	3.22197
1	14020402	2.96429
1	14061339	2.26439
1	14120392	2.54255
1	14127968	2.65884
1	14154838	2.41077
1	14172924	2.59921
1	14245299	3.6194
1	14284138	3.28985
1	14325833	2.60723
1	14424586	2.12996
1	14453265	1.89278
1	14510756	2.08665
1	14520420	1.79172
1	14562930	1.63357
1	14660054	1.84144
1	14712150	0.99451
1	14748770	0.477937
1	14817855	0.290444
1	14907574	0.38557
1	14966788	0.625874
1	14979217	0.975672
1	14993445	1.21351
1	15051558	1.11561
1	15171698	0.707334
1	15213904	0.292137
1	15249243	0.300965
1	15309358	0.35877
1	15409141	0.152987
1	15470822	-0.0589234
1	15471792	-0.222645
1	15484192	-0.640201
1	15503942	-0.995257
1	15605833	-0.961569
1	15619438	-0.831219
1	15662492	-1.01412
1	15682318	-0.936944
1	15710504	-1.22354
1	15772840	-1.46125
1	15775955	-1.45911
1	15827363	-1.57448
1	15829840	-1.57389
1	15898776	-1.79027
1	15922799	-1.90898
1	15936719	-2.09643
1	15958818	-1.9081
1	15961906	-2.21602
1	15998924	-2.52824
1	16009603	-2.55399
1	16071144	-2.54292
1	16078405	-2.63834
1	16099832	-2.48244
1	16175517	-2.30467
1	16198861	-2.3004
1	16291143	-1.2636
1	16298509	-0.825489
1	16327489	-0.147107
1	16398377	0.527801
1	16503895	0.741845
1	16508717	0.882925
1	16546998	0.998808
1	16618043	1.3435
1	16678268	1.14153
1	16751956	1.15675
1	16784093	0.234018
1	16836519	0.217619
1	16935463	-0.0827536
1	17070707	-0.737841
1	17097658	-0.865591
1	17137849	-0.887888
1	17189577	-0.0443097
1	17253832	-0.434533
1	17275905	-0.0884345
1	17316130	0.0192001
1	17354880	0.320516
1	17398418	-0.148958
1	17488563	-0.0549922
1	17532642	0.213737
1	17584984	0.191614
1	17622751	0.291697
1	17675127	-0.263527
1	17702829	-0.0169983
1	17733811	0.157993
1	17788939	0.255323
1	17796773	0.256643
1	17858338	0.452524
1	17898231	0.145269
1	17929459	0.470047
1	17947422	0.745064
1	17975067	0.885593
1	17987788	0.432017
1	18047603	0.630213
1	18109269	0.0807092
1	18109501	-0.0923629
1	18143134	-0.600775
1	18176904	-0.640439
1	18187090	-0.846549
1	18206731	-1.38197
1	18282851	-1.36785
1	18297437	-1.31783
1	18387892	-0.95972
1	18410292	-0.417634
1	18434676	-0.426547
1	18485103	-0.0374681
1	18520169	0.772822
1	18532015	0.856129
1	18557201	1.47246
1	18678567	1.47546
1	18695045	1.49893
1	18759620	1.75191
1	18786843	1.38731
1	18851511	0.649252
1	18888629	0.765306
1	18916251	0.695088
1	18921714	0.0140342
1	18964221	-0.060744
1	19048245	-0.517658
1	19066733	-0.140099
1	19091451	0.179017
1	19131273	-0.345309
1	19182092	-0.131501
1	19195219	-0.154803
1	19213313	0.11016
1	19234136	0.272944
1	19258179	0.418764
1	19301963	0.535453
1	19357718	0.821555
1	19399123	0.443491
1	19415705	0.0654269
1	19474686	0.308542
1	19510820	-0.00616442
1	19566237	-0.306787
1	19585513	-0.785177
1	19635713	-0.901167
1	19662522	-1.30067
1	19718009	-1.07367
1	19765983	-1.35328
1	19771604	-0.835363
1	19820476	-0.85711
1	19854287	-0.373401
1	19897744	0.0377118
1	19899145	0.43723
1	19959689	0.748291
1	19987970	0.285055
1	20002300	0.283207
1	20032676	-0.408384
1	20065485	-0.126185
1	20065859	-0.426844
1	20069543	-0.196782
1	20072234	-0.509209
1	20106394	-0.890107
1	20143399	-1.09204
1	20178216	-1.36307
1	20190824	-1.14417
1	20235992	-0.999161
1	20289631	-0.820352
1	20367218	-1.22519
1	20377156	-1.38123
1	20400125	-1.64775
1	20443876	-1.62713
1	20489727	-1.06289
1	20554649	-0.427447
1	20565212	-0.383732
1	20595881	-0.501328
1	20662906	-0.0908785
1	20797558	0.538738
1	20810446	0.870202
1	20888330	0.964815
1	20899960	1.2101
1	20920460	1.59907
1	20964593	1.68094
1	21033474	1.09823
1	21168744	1.69255
1	21257401	1.70922
1	21314780	1.12107
1	21347877	0.897876
1	21421829	0.631744
1	21426364	0.707655
1	21437803	0.432935
1	21449289	-0.164739
1	21580264	-0.205036
1	21738756	-0.204642
1	21801886	-0.639337
1	21821862	-0.640627
1	21869600	-0.653891
1	21923109	-1.11361
1	21956051	-0.22021
1	21966474	0.365851
1	21970613	1.14911
1	22037145	1.7948
1	22071930	1.84626
1	22133259	1.70047
1	22154566	1.49152
1	22195633	1.5486
1	22246599	1.68396
1	22291972	1.69946
1	22292617	1.62853
1	22307304	0.796184
1	22316672	0.378248
1	22345794	-0.355152
1	22416165	-0.154465
1	22430256	0.364486
1	22453357	0.731711
1	22533890	0.899564
1	22552461	1.15192
1	22563655	1.18386
1	22600162	0.386085
1	22614592	0.995713
1	22652712	0.879738
1	22711054	1.04942
1	22723648	0.489264
1	22746487	0.611917
1	22812199	0.619415
1	22829673	0.775902
1	22847053	0.919811
1	22914207	1.46377
1	22923056	1.5474
1	22975768	1.32784
1	23022059	1.04153
1	23041455	1.29368
1	23089194	1.0073
1	23112163	0.695009
1	23129768	0.498303
1	23171153	1.07427
1	23227478	1.022
1	23228526	0.727982
1	23283239	2.20826
1	23318729	2.59342
1	23344998	3.23478
1	23371363	3.45766
1	23437207	3.54447
1	23442776	3.84568
1	23477434	4.32517
1	23492552	3.98744
1	23496828	4.29655
1	23533607	3.98608
1	23581068	2.57213
1	23612610	1.95057
1	23633549	1.41577
1	23679769	0.872217
1	23723116	0.954527
1	23728151	0.422487
1	23740573	-0.325997
1	23744867	-1.06231
1	23784076	-1.71026
1	23826022	-1.73964
1	23872361	-1.59032
1	23893084	-1.48107
1	23930305	-1.30786
1	23982944	-1.31165
1	24013382	-1.04134
1	24043595	-0.990238
1	24051749	-0.692951
1	24122800	-0.375181
1	24153605	-0.38187
1	24226400	-0.380578
1	24272378	-0.551606
1	24307936	-0.722635
1	24321573	-0.918897
1	24347038	-1.0311
1	24392958	-1.51951
1	24402310	-1.7674
1	24448502	-2.0714
1	24465400	-1.98657
1	24522507	-1.81769
1	24583252	-1.65576
1	24621131	-1.46312
1	24626435	-1.35848
1	24648238	-1.25014
1	24674145	-1.14074
1	24697827	-0.866618
1	24733405	-0.657624
1	24757030	-0.00767328
1	24778486	0.267836
1	24828731	0.335008
1	24875584	0.252623
1	24906153	-0.00376396
1	24961731	0.0698797
1	24983361	0.362033
1	25018778	0.282006
1	25089900	0.517981
1	25131816	0.331486
1	25170241	-0.191992
1	25246096	-0.635753
1	25282983	-0.994475
1	25329162	-1.1751
1	25363288	-1.24037
1	25441571	-1.51524
1	25455257	-1.81628
1	25494650	-1.84044
1	25549135	-1.98617
1	25587056	-1.93037
1	25635365	-1.85015
1	25674138	-2.0537
1	25704181	-2.04682
1	25706637	-2.01542
1	25782178	-2.01174
1	25795891	-1.90596
1	25832109	-1.14411
1	25895431	-0.926972
1	25928210	-1.21733
1	25936699	-0.569135
1	25965519	-0.15917
1	25975974	0.2832
1	25982466	0.630074
1	26019422	0.969127
1	26047166	1.12075
1	26131412	1.16214
1	26160656	0.349569
1	26232830	0.3276
1	26256349	0.422577
1	26299795	-0.340224
1	26324811	-0.761247
1	26329996	-1.26133
1	26382661	-1.07234
1	26403570	-1.21683
1	26483773	-1.13624
1	26492624	-1.13593
1	26563082	-1.03073
1	26614306	-0.837563
1	26691251	-0.747179
1	26724945	-0.600571
1	26740138	-0.729908
1	26823257	-0.555298
1	26839475	-0.859022
1	26868025	-0.874516
1	26925478	-0.95969
1	26979503	-1.05183
1	27018210	-1.27853
1	27072316	-1.37694
1	27105995	-1.30826
1	27120462	-0.77098
1	27178370	-0.163344
1	27195616	-0.228797
1	27230755	-0.409054
1	27285398	0.00760401
1	27325871	0.646425
1	27377899	0.62713
1	27395715	0.626387
1	27452150	0.340716
1	27457634	1.02511
1	27519377	0.450115
1	27527027	0.0323327
1	27577947	0.339389
1	27591985	0.428748
1	27601924	-0.0763474
1	27695710	-0.850915
1	27742512	-0.941747
1	27783637	-1.00548
1	27810022	-0.829074
1	27902115	-1.55775
1	27948399	-1.22412
1	27964463	-0.775627
1	27978556	-0.948169
1	28028974	-0.616244
1	28100499	-0.336825
1	28175099	-0.193723
1	28243415	-0.00912418
1	28320451	0.276471
1	28379351	0.273059
1	28439226	0.315455
1	28454211	0.23012
1	28470594	-0.0375433
1	28525021	-0.233526
1	28570966	-0.634914
1	28614326	-0.314402
1	28680487	-0.0147659
1	28739905	-0.115864
1	28792474	-0.247534
1	28814969	0.391548
1	28869782	0.311088
1	28890762	0.251037
1	28924618	-0.0097657
1	28953122	0.0725331
1	28954783	0.250999
1	28967768	-0.395073
1	28992840	-0.562406
1	29024535	-0.329006
1	29052802	-0.145748
1	29100493	-0.90243
1	29149575	-0.445762
1	29172696	-0.0383094
1	29197515	-0.0673456
1	29211459	-0.00970196
1	29224054	0.176488
1	29327389	0.252982
1	29338373	0.586919
1	29364085	0.616049
1	29400418	0.352185
1	29439066	0.748301
1	29475289	0.41793
1	29513632	-0.0523555
1	29554274	-0.0599092
1	29561355	-0.169671
1	29645324	0.109847
1	29672388	0.121275
1	29688801	-0.132245
1	29738570	0.0128917
1	29790381	0.425378
1	29843750	0.297514
1	29892726	0.0526472
1	29951399	0.176581
1	29956862	0.233869
1	29987308	0.18535
1	30031914	-0.41678
1	30072338	-0.504665
1	30108879	-0.813163
1	30163362	-0.883835
1	30217107	-0.661963
1	30283578	-0.81001
1	30330742	-0.885625
1	30346366	-0.741216
1	30406019	-0.718922
1	30435552	-0.564429
1	30508512	-0.578903
1	30543030	-0.280025
1	30547825	0.0188522
1	30588422	-0.0410772
1	30623535	-0.423312
1	30671310	-0.688925
1	30684771	-0.33372
1	30729758	-0.692285
1	30750814	-0.6479
1	30795353	-0.751018
1	30830339	-0.208489
1	30850338	-0.277693
1	30876296	0.323041
1	30903120	0.37286
1	30954256	0.908131
1	30959091	1.70986
1	30973366	2.1306
1	30993434	2.84562
1	30997032	3.0362
1	31018414	2.95057
1	31037352	2.74148
1	31060379	3.64813
1	31086750	2.84346
1	31130257	3.15924
1	31158394	2.77591
1	31159464	2.39844
1	31195570	1.72013
1	31209012	1.40489
1	31216332	0.987349
1	31227836	1.32967
1	31232475	1.37911
1	31235444	-0.379378
1	31321310	0.0852862
1	31371955	-0.0244647
1	31404357	-0.353484
1	31467276	-0.569329
1	31499651	-0.521741
1	31624114	-0.215724
1	31671024	0.022295
1	31678469	-0.0685395
1	31701222	-0.0264636
1	31763328	0.408834
1	31801064	1.01132
1	31867927	1.40347
1	31920543	1.57023
1	31953608	1.41786
1	32102567	1.55028
1	32143346	1.53704
1	32162813	1.51514
1	32210034	1.51642
1	32267153	1.59915
1	32305773	1.36768
1	32352548	0.455553
1	32398946	-0.31491
1	32423733	-0.335479
1	32472935	-0.167401
1	32496035	0.187741
1	32512235	0.245477
1	32569489	0.0697725
1	32646519	0.141522
1	32679359	0.23614
1	32705494	0.260891
1	32756226	0.283692
1	32769521	0.226791
1	32804105	0.0438747
1	32850539	0.000901739
1	32897154	-0.348141
1	32929440	-0.691597
1	33002975	-0.572857
1	33038864	-0.327088
1	33065593	-0.605205
1	33096670	-0.680315
1	33102156	-0.5268
1	33126477	-0.616323
1	33167283	-0.688018
1	33241120	-0.642815
1	33261143	-0.467824
1	33314705	-0.295402
1	33352120	-0.318673
1	33374570	-0.688885
1	33381519	-0.789282
1	33386379	-0.966863
1	33399198	-1.23301
1	33434572	-1.19824
1	33476029	-0.515499
1	33527617	-0.343861
1	33542909	-0.0217922
1	33568544	0.196353
1	33578481	0.620169
1	33620884	0.349626
1	33676600	0.349761
1	33733816	0.379734
1	33825314	0.285761
1	33885199	0.349055
1	33945061	-0.457381
1	33985753	-0.905304
1	34023222	-1.13973
1	34074271	-1.36382
1	34119079	-1.72363
1	34174782	-1.7374
1	34232732	-1.65502
1	34303175	-1.73764
1	34400217	-1.72011
1	34458661	-1.62763
1	34501461	-1.53084
1	34536572	-1.23259
1	34588653	-1.41774
1	34637977	-1.54657
1	34670487	-1.77024
1	34691731	-1.54087
1	34693088	-1.63317
1	34747868	-1.34145
1	34778932	-0.967526
1	34798140	-0.917898
1	34813088	-0.614178
1	34848410	-0.787335
1	34897604	-1.05325
1	34961555	-0.667006
1	35043633	-0.129753
1	35050953	1.11304
1	35124717	1.53441
1	35148415	1.53723
1	35168607	1.38551
1	35254437	1.1909
1	35288601	0.858536
1	35340705	1.51384
1	35385089	1.66076
1	35492378	0.988955
1	35507425	0.479237
1	35587594	-0.806024
1	35626094	-1.34775
1	35678726	-1.25892
1	35765816	-1.21216
1	35806781	-1.35214
1	35852074	-1.30922
1	35865177	-1.97421
1	35942278	-2.03723
1	35971968	-1.77195
1	35983052	-1.58922
1	36006096	-1.66288
1	36146288	-1.4815
1	36150360	-1.6838
1	36214547	-1.70472
1	36236984	-1.50253
1	36262011	-1.373
1	36298922	-1.24491
1	36336126	-1.06652
1	36351168	-1.19891
1	36369536	-1.33289
1	36492583	-1.06427
1	36507708	-1.19793
1	36576052	-1.30556
1	36597193	-1.10372
1	36627636	-0.659586
1	36640871	-0.772918
1	36662771	-0.320332
1	36696327	-0.51825
1	36706684	-0.527277
1	36724215	-0.492493
1	36761644	-0.36324
1	36821717	-0.370017
1	36827003	-0.385989
1	36855133	-0.779048
1	36922681	-0.571103
1	36949639	-0.579447
1	36987904	-1.1808
1	37050391	-0.581243
1	37054394	-0.171066
1	37083227	0.377078
1	37146176	0.652397
1	37165123	1.02377
1	37189473	1.17561
1	37249254	1.36833
1	37334840	0.843153
1	37370741	1.07304
1	37459110	1.71253
1	37486695	1.34597
1	37491626	1.16879
1	37539701	0.811413
1	37595083	0.171536
1	37596949	-0.154758
1	37598896	-0.272621
1	37712193	-0.528619
1	37756095	-0.860231
1	37831115	-0.674557
1	37860605	-0.994614
1	37888040	-1.20622
1	37888191	-1.41157
1	38003165	-1.35086
1	38003359	-0.784159
1	38007029	-0.77669
1	38055187	-0.785195
1	38088099	-0.740072
1	38178425	-0.023744
1	38206757	-0.151633
1	38234421	0.45527
1	38257451	0.454715
1	38378643	0.729958
1	38413465	0.357402
1	38420212	0.00185432
1	38444481	0.108874
1	38543516	0.204872
1	38610134	0.406827
1	38680229	0.101991
1	38680770	0.148544
1	38730388	-0.839226
1	38795495	-0.99514
1	38832515	-1.32092
1	38851977	-1.138
1	38935361	-1.14181
1	39040428	-1.22058
1	39066651	-1.26811
1	39169650	-1.43013
1	39189731	-1.47429
1	39240378	-1.65567
1	39283955	-0.77641
1	39286500	-0.439806
1	39331057	-0.231992
1	39405903	-0.34509
1	39434659	-0.539367
1	39446866	0.133405
1	39528336	0.0751229
1	39559444	0.461808
1	39596923	0.357493
1	39629185	0.542687
1	39635399	-0.127037
1	39667359	-0.099546
1	39727469	-0.00234894
1	39745111	0.0607286
1	39798470	0.0935414
1	39839681	-0.624228
1	39872010	-0.488354
1	39893778	-0.725889
1	39923653	-0.893903
1	39945880	-1.18469
1	40023428	-0.553576
1	40076496	-0.421208
1	40084918	-0.672504
1	40142188	-0.811191
1	40172180	-0.411008
1	40197552	-0.400385
1	40208830	-0.00880791
1	40235864	0.398641
1	40268576	0.588933
1	40348240	0.918609
1	40419475	0.131619
1	40451461	0.143231
1	40477236	0.482267
1	40541525	0.804818
1	40572436	0.95629
1	40603030	1.35135
1	40610525	1.2329
1	40672526	0.821001
1	40676679	0.755871
1	40739406	0.475761
1	40801907	0.922292
1	40813227	0.640889
1	40866975	0.363077
1	40911247	0.275184
1	40986196	-0.0965253
1	41027627	-0.325391
1	41089610	-0.400797
1	41158874	-0.398998
1	41167869	-0.284653
1	41255306	0.228758
1	41267747	-0.0543381
1	41350684	0.0133666
1	41385384	0.0651878
1	41449320	0.380034
1	41533502	0.257833
1	41554609	0.491537
1	41631603	0.578678
1	41676980	0.503586
1	41755191	0.561769
1	41771070	0.265049
1	41851897	0.412158
1	41877531	0.319088
1	41910559	0.304424
1	41993955	0.146211
1	42025356	0.391464
1	42035211	0.344813
1	42103162	-0.134546
1	42134479	-0.246244
1	42174063	-0.337686
1	42186375	-0.59547
1	42209086	-0.695591
1	42257997	-0.894515
1	42294455	-1.15642
1	42321274	-1.59578
1	42333381	-1.99247
1	42365012	-2.38903
1	42465119	-1.96959
1	42512690	-1.82319
1	42532115	-1.71074
1	42574204	-1.64449
1	42615746	-1.69809
1	42621460	-1.14349
1	42653320	-0.940874
1	42671740	-0.364419
1	42715449	-0.42876
1	42819123	-0.400484
1	42850155	-0.787407
1	42864536	-0.956401
1	42896245	-1.34967
1	42926174	-1.13806
1	42962115	-0.79006
1	43006463	-0.585633
1	43060579	-0.486138
1	43105931	-0.255429
1	43143394	0.372483
1	43162257	0.512935
1	43176220	0.730047
1	43193394	1.34534
1	43274670	1.43934
1	43436575	1.08647
1	43511992	0.948064
1	43561812	0.89828
1	43565224	1.13598
1	43637237	0.815277
1	43662473	0.322383
1	43672985	0.142167
1	43756428	0.0618401
1	43830742	-0.0402279
1	43994506	0.148857
1	44062575	0.604746
1	44070069	0.532253
1	44108670	0.445042
1	44148569	0.351652
1	44173851	0.157972
1	44304775	0.473739
1	44392957	0.783351
1	44413834	1.00985
1	44457975	0.932329
1	44466229	1.21316
1	44470744	1.42248
1	44543983	1.24202
1	44576753	0.72081
1	44579517	0.517743
1	44760772	0.25942
1	44807432	0.0754547
1	44823287	-0.0333295
1	44889121	0.440193
1	44933012	0.920537
1	44938094	1.1545
1	44995857	0.542906
1	45057088	0.586161
1	45066073	0.791396
1	45150581	0.768219
1	45181010	0.949284
1	45211653	1.59317
1	45271638	1.54913
1	45328286	0.771111
1	45334436	-0.0310436
1	45437940	-0.726985
1	45567095	-0.722502
1	45640292	-0.487514
1	45700944	-0.293111
1	45731550	-0.296223
1	45777521	-0.090083
1	45808093	-0.700339
1	46078888	0.144836
1	46096901	1.34319
1	46180529	2.17895
1	46309568	2.44092
1	46418487	2.78205
1	46587289	3.35586
1	46768354	3.99966
1	46828853	4.42827
1	46947659	4.19549
1	47283706	4.38617
1	47313391	3.6718
1	47315052	2.44942
1	47386657	1.64484
1	47429237	1.26746
1	47593878	0.808414
1	47796189	-0.0862824
1	47832578	-1.08894
1	47928332	-1.59301
1	48020489	-1.4605
1	48037087	-1.62921
1	48038948	-1.87768
1	48082123	-1.89433
1	48098279	-1.66805
1	48141054	-1.46066
1	48295617	-1.27349
1	48355275	-1.22914
1	48357284	-1.26271
1	48378419	-1.25249
1	48424739	-1.34184
1	48469216	-0.7111
1	48547024	-0.732035
1	48584436	-0.493231
1	48608928	-0.373725
1	48715214	-0.369289
1	48794258	-0.408621
1	48875981	-0.367172
1	48897839	-0.213161
1	48950590	-0.190994
1	49067974	0.144176
1	49193377	-0.433083
1	49248956	-0.278228
1	49254935	-0.376848
1	49279802	-0.748236
1	49315269	-0.77273
1	49396564	-0.735653
1	49410641	-0.84096
1	49453835	-0.936022
1	49559705	-0.902601
1	49708817	-1.44789
1	49742816	-1.82345
1	49803619	-1.36051
1	49827757	-1.00587
1	49851950	-0.755392
1	49878028	-0.523163
1	49931552	-0.572812
1	49976887	-0.415334
1	50206277	-0.343567
1	50319631	-0.401254
1	50337515	-0.0201408
1	50398605	0.370241
1	50405737	-0.109283
1	50429565	-0.432054
1	50489838	-0.375803
1	50542739	-0.394478
1	50556088	-0.19598
1	50837966	0.0698623
1	50930371	0.23762
1	50950402	0.137508
1	51001334	-0.102209
1	51038367	-0.249348
1	51079136	-0.179833
1	51117336	-0.204512
1	51125304	-0.30001
1	51150273	-0.623305
1	51255661	-0.890617
1	51361279	-1.34405
1	51376360	-1.70515
1	51438283	-1.66687
1	51485496	-1.56141
1	51529293	-1.222
1	51563880	-1.53604
1	51570304	-1.63146
1	51633216	-1.74204
1	51677479	-1.57428
1	51792555	-1.01415
1	51837244	-0.986321
1	51889773	-0.851126
1	51965655	-0.681046
1	52001655	-0.76703
1	52032308	-1.17934
1	52037718	-1.08703
1	52111038	-1.05413
1	52167663	-1.12287
1	52301061	-1.31505
1	52345363	-1.79048
1	52417124	-1.83669
1	52593618	-2.01032
1	52636564	-2.1606
1	52663236	-1.67217
1	52681933	-1.74594
1	52746371	-0.759937
1	52806537	-0.284306
1	52889532	0.0689341
1	52901968	0.485707
1	52978142	0.718984
1	53115231	0.879233
1	53186689	0.911648
1	53219619	0.963838
1	53271716	0.607591
1	53335429	0.717539
1	53531389	-0.268585
1	53585015	-0.546551
1	53639528	-1.02127
1	53756386	-1.02518
1	53829734	-1.21531
1	53930948	-1.10708
1	53990590	-0.633561
1	54037090	-0.575389
1	54076851	-0.859568
1	54246899	-1.03352
1	54312195	-1.09794
1	54407544	-1.42505
1	54509227	-1.06942
1	54571731	-1.55319
1	54652418	-1.59986
1	54720673	-1.92152
1	54741489	-2.38944
1	54819168	-2.32315
1	54819404	-2.10602
1	54962745	-1.82984
1	55012489	-1.14513
1	55064426	-0.934653
1	55157938	-1.10753
1	55184992	-0.873691
1	55274032	-0.7092
1	55288142	-0.555633
1	55396339	-0.379922
1	55437657	-0.443261
1	55605474	-0.211539
1	55629040	-0.44283
1	55652499	-1.07377
1	55755014	-0.527026
1	55787946	-0.448946
1	55862147	-0.116914
1	55890235	0.144772
1	55961682	1.01501
1	56003854	1.53782
1	56079876	1.63427
1	56109227	1.27727
1	56145897	1.23326
1	56194209	1.4348
1	56229889	0.906626
1	56247629	0.870371
1	56336695	0.76637
1	56409118	0.286324
1	56484283	-0.617313
1	56530378	-1.0315
1	56547027	-1.02541
1	56764060	-0.808708
1	56818915	-0.513554
1	56847591	-0.282352
1	56908957	0.000519259
1	56983510	0.0321028
1	57033743	-0.127694
1	57109764	0.142262
1	57156468	0.178843
1	57203431	0.0890635
1	57406841	0.0725682
1	57437071	0.132854
1	57461298	0.196137
1	57583835	-0.293648
1	57597917	-0.883676
1	57630022	-1.15141
1	57665524	-1.32675
1	57687243	-1.46552
1	57765340	-1.27564
1	57786570	-1.11568
1	57798412	-1.32102
1	57813721	-1.58527
1	57902405	-2.00713
1	57929534	-2.0215
1	57950122	-1.92893
1	58045796	-1.76832
1	58110270	-1.65891
1	58143424	-1.58935
1	58195731	-1.86352
1	58225649	-1.87372
1	58246884	-1.3647
1	58305255	-1.21618
1	58382543	-1.22361
1	58398185	-1.03024
1	58487992	-0.871381
1	58628046	-0.921768
1	58652787	-0.938391
1	58704940	-0.955014
1	58749560	-0.344095
1	58768211	-0.343123
1	58835188	-0.908922
1	58917047	-0.617768
1	58940323	-0.494683
1	58975393	-0.00353459
1	59091611	0.013221
1	59124428	0.172935
1	59129926	0.452958
1	59153971	0.575132
1	59166876	0.274917
1	59188150	-0.0701658
1	59253708	0.225434
1	59265476	0.221827
1	59289703	0.0855743
1	59380598	0.0409364
1	59433760	-0.172251
1	59478130	0.107594
1	59518508	-0.368364
1	59539820	-0.589972
1	59594613	-0.860806
1	59632740	-0.531695
1	59648282	-0.861982
1	59765677	-1.25484
1	59858548	-1.05558
1	59908634	-1.66368
1	60112322	-1.72082
1	60163414	-2.11095
1	60185608	-1.41279
1	60239518	-1.15165
1	60278908	-1.15954
1	60335023	-1.05879
1	60469186	-0.619042
1	60491191	-0.294077
1	60539073	0.200791
1	60710516	0.720215
1	60755202	1.18076
1	60802019	1.05193
1	60931965	0.653274
1	61006252	0.276843
1	61075957	0.203418
1	61115934	-0.187735
1	61123113	-0.595384
1	61178911	-0.835264
1	61224691	-0.859736
1	61295320	-0.790134
1	61343122	-1.01406
1	61488032	-0.665709
1	61545710	-0.710619
1	61571344	-0.679108
1	61630627	-0.328759
1	61681752	0.0215905
1	61701122	0.37194
1	61786013	0.249335
1	61827992	-0.135552
1	61843505	-0.433045
1	61865700	-0.28361
1	61916030	-0.577275
1	61943593	-0.422252
1	62022373	-0.201782
1	62070094	-0.273631
1	62091866	-0.318655
1	62137696	-0.579706
1	62184727	-0.441701
1	62212974	-0.264898
1	62226184	-0.354327
1	62289035	-0.394904
1	62330306	-0.310615
1	62370238	-0.391004
1	62397568	-0.606584
1	62451576	-0.771053
1	62506155	-0.935433
1	62551466	-1.01532
1	62582518	-1.08467
1	62592582	-1.44465
1	62637946	-1.57004
1	62653636	-1.89226
1	62695117	-1.87494
1	62720808	-2.12939
1	62808762	-1.98615
1	62882182	-1.98438
1	62998745	-1.65205
1	63020711	-1.39983
1	63039248	-1.39945
1	63109774	-1.22269
1	63116624	-1.09635
1	63175502	-0.89266
1	63178077	-0.643218
1	63261173	-0.622535
1	63280101	-0.497162
1	63396150	-0.283913
1	63431708	0.186688
1	63484524	0.217854
1	63561442	0.0405239
1	63585071	-0.107346
1	63656513	-0.447162
1	63661021	-0.570804
1	63727834	-0.464882
1	63737745	0.333871
1	63761935	0.139072
1	63799326	0.313587
1	63850714	-0.460718
1	63885937	-0.446465
1	63990709	-0.216803
1	64058724	0.145365
1	64066472	0.6044
1	64099508	1.01235
1	64128947	0.712293
1	64179685	-0.0159228
1	64188855	0.358557
1	64208082	0.228109
1	64283293	0.906502
1	64370847	0.584627
1	64400755	0.323692
1	64415416	0.0118081
1	64439285	-0.300538
1	64464315	-0.365234
1	64503732	-0.158238
1	64521251	0.185283
1	64536893	0.0935318
1	64642184	0.332569
1	64667851	0.596164
1	64776451	1.48825
1	64805459	1.92292
1	64886329	2.37932
1	64894434	2.64496
1	64926990	2.37329
1	64944759	2.20961
1	64974079	1.7565
1	65037397	1.68167
1	65083052	1.41718
1	65213693	0.679337
1	65232011	0.69914
1	65369415	0.28997
1	65409063	-0.0708653
1	65432772	-0.370847
1	65445459	-0.30963
1	65489459	-0.548321
1	65527759	-0.565892
1	65548732	-0.815902
1	65581441	-1.06838
1	65590167	-1.26184
1	65684364	-1.23517
1	65734887	-0.872652
1	65738837	-0.70757
1	65763595	-0.768194
1	65789717	-0.943862
1	65836951	-0.532084
1	65875218	-0.140803
1	65898387	0.250478
1	65930186	0.642709
1	65947035	0.971605
1	65992178	0.233337
1	65993855	0.279433
1	66016620	0.11061
1	66044800	0.26453
1	66077399	0.983164
1	66125462	1.30627
1	66141599	1.57234
1	66188006	1.33133
1	66212868	1.44974
1	66248092	1.57215
1	66252272	1.9743
1	66266909	1.58379
1	66318495	1.50881
1	66340024	2.12769
1	66358349	1.52222
1	66389852	0.847123
1	66413225	0.925596
1	66486918	0.842155
1	66491325	0.580422
1	66537499	0.941813
1	66577368	1.52114
1	66658029	2.35941
1	66816146	2.7963
1	66843686	2.61284
1	66935892	3.55166
1	66982353	3.72804
1	67068104	3.04634
1	67072023	3.75352
1	67133131	3.97079
1	67173164	3.75723
1	67273354	3.32573
1	67417344	3.16506
1	67471942	3.30827
1	67563076	2.85593
1	67611181	2.52674
1	67659282	2.63092
1	67687910	3.57744
1	67705681	3.84243
1	67768222	4.36195
1	67813106	4.68919
1	67818515	5.01643
1	67867389	5.4551
1	67905414	6.23042
1	67944280	6.99372
1	67983977	6.65314
1	68036153	6.63076
1	68044765	6.49239
1	68118086	6.37681
1	68120136	6.18144
1	68139110	5.1771
1	68167614	4.36622
1	68196970	3.21889
1	68258267	2.55004
1	68295333	2.62149
1	68359415	2.36497
1	68374978	2.36732
1	68429640	1.6834
1	68458859	1.25173
1	68496159	0.764553
1	68514745	0.889663
1	68569561	1.05184
1	68593758	1.3401
1	68605705	0.510619
1	68651000	0.0397804
1	68678668	0.0656354
1	68716766	-0.010221
1	68758845	0.617958
1	68791888	0.435593
1	68829056	0.104101
1	68900926	0.217179
1	68920567	-0.156796
1	68930759	-0.402882
1	68960700	-0.392361
1	69005470	-0.899205
1	69081160	-0.328905
1	69100564	0.146269
1	69110792	0.334697
1	69178621	0.0900296
1	69215593	0.182926
1	69235238	0.0250289
1	69246708	0.12366
1	69290218	0.267636
1	69340426	0.914358
1	69435012	1.74
1	69450142	1.72154
1	69492981	1.42233
1	69529351	0.479451
1	69552233	0.315822
1	69572041	0.140097
1	69637076	0.222371
1	69674020	0.187326
1	69749961	0.105921
1	69778805	-0.429685
1	69799251	-1.01471
1	69877353	-1.69696
1	69881360	-2.02914
1	69943002	-2.10754
1	69982239	-2.04331
1	70050678	-1.91578
1	70068040	-1.98542
1	70150606	-1.84839
1	70180937	-1.22519
1	70207961	-1.3081
1	70295895	-0.93511
1	70297734	-0.375929
1	70337720	0.132391
1	70383723	0.73056
1	70406263	0.809501
1	70426695	0.834338
1	70482104	0.903128
1	70504628	0.735721
1	70538982	0.201062
1	70597850	0.276994
1	70638486	-0.208934
1	70650276	-0.674166
1	70695357	-1.25449
1	70746690	-1.73116
1	70780533	-1.38534
1	70805281	-1.41741
1	70838854	-1.34086
1	70895752	-1.31502
1	70936566	-1.44976
1	70993825	-1.35543
1	71035138	-1.41576
1	71075960	-1.47609
1	71124054	-1.32605
1	71140743	-0.799802
1	71148878	-0.428183
1	71182285	-0.42397
1	71239043	-0.758399
1	71273863	0.085183
1	71341303	0.276306
1	71375878	0.690171
1	71444445	0.806593
1	71471008	0.731089
1	71473078	0.600018
1	71479747	-0.102753
1	71482729	-0.918563
1	71506579	-0.375282
1	71508910	-0.328463
1	71559589	-1.16712
1	71565351	-0.875314
1	71611782	-0.900071
1	71634746	-1.02091
1	71668823	-0.713963
1	71685361	-0.446725
1	71708252	-0.386148
1	71713336	-0.352793
1	71759628	-0.40473
1	71810621	-0.114377
1	71867664	-0.0632103
1	71874403	-0.476314
1	71905990	-0.58948
1	71945683	-0.480615
1	71961831	-0.258214
1	71993438	-0.434853
1	72028068	-0.287794
1	72092499	-0.253935
1	72167558	-0.673433
1	72222816	-0.738241
1	72266785	-0.717457
1	72290144	-0.848715
1	72309809	-1.17982
1	72352587	-1.01749
1	72362551	-1.14148
1	72443347	-1.0044
1	72523980	-1.09258
1	72581352	-0.918386
1	72582573	-0.973056
1	72621762	-0.946385
1	72691762	-1.04371
1	72711379	-1.11385
1	72796795	-0.943934
1	72796889	-0.938847
1	72843295	-1.00519
1	72915915	-0.842619
1	72970592	-0.895344
1	73006743	-0.980237
1	73044140	-0.614567
1	73118365	-0.607863
1	73160483	-0.141763
1	73223380	-0.0456942
1	73228813	-0.319862
1	73236967	-0.593545
1	73249275	-0.858869
1	73314872	-0.468209
1	73355787	-0.298677
1	73405096	-0.258958
1	73426777	-0.597107
1	73462717	-0.439199
1	73512271	-0.75723
1	73548076	-0.149378
1	73606252	0.0247815
1	73623783	0.102687
1	73668177	0.775558
1	73699579	0.00998934
1	73768630	0.289316
1	73807906	1.49221
1	73839115	2.74854
1	73868632	3.67031
1	73947194	3.57864
1	74027652	3.04456
1	74045182	3.32842
1	74092669	3.40775
1	74167211	2.7217
1	74255345	3.40235
1	74282594	2.94655
1	74376948	1.6986
1	74438019	0.675383
1	74519640	-0.408217
1	74552139	-0.114791
1	74552585	-0.152015
1	74617545	-0.425702
1	74675063	-0.449228
1	74746926	-0.465631
1	74754941	-0.860679
1	74832774	-0.44168
1	74903739	-0.283319
1	74974826	0.162451
1	74996511	0.960079
1	75016024	0.703635
1	75063070	0.970334
1	75102671	0.790288
1	75146237	0.939791
1	75151237	1.58305
1	75173844	1.72898
1	75222262	1.79028
1	75260143	1.85994
1	75303679	1.22414
1	75324511	0.218414
1	75376146	0.432241
1	75416103	0.248673
1	75434606	0.851357
1	75484926	0.896766
1	75529006	0.392887
1	75576969	-0.110735
1	75580836	-0.0614288
1	75619061	-0.268057
1	75635042	0.532363
1	75666558	0.382985
1	75704483	0.359829
1	75749448	1.03704
1	75827200	0.676008
1	75863395	0.61907
1	75906966	1.19851
1	75913937	1.52374
1	75960874	1.71684
1	75981568	1.87992
1	76028063	1.00522
1	76089550	1.06625
1	76137430	0.883764
1	76186283	0.0302029
1	76255090	0.101788
1	76291020	0.48686
1	76311098	0.31184
1	76370389	0.178323
1	76393015	-0.41441
1	76478445	-0.124044
1	76534110	-0.0697184
1	76590117	0.563085
1	76654218	0.76619
1	76725107	1.05401
1	76727123	0.949266
1	76753593	1.21497
1	76796291	0.865073
1	76869706	1.12678
1	76936760	1.09477
1	76976284	0.600307
1	77036195	1.09848
1	77109298	0.794201
1	77158939	0.638258
1	77173909	0.747413
1	77184298	0.836007
1	77200474	0.239454
1	77263782	0.109344
1	77289645	-0.284253
1	77305899	-0.318536
1	77327874	-0.372533
1	77376231	-0.664858
1	77453158	-1.02109
1	77468113	-1.22218
1	77548824	-1.19037
1	77575004	-1.42954
1	77598533	-1.48177
1	77634339	-1.43836
1	77643897	-1.44207
1	77661557	-1.26869
1	77715252	-1.06506
1	77748246	-0.650833
1	77780492	-0.546166
1	77903445	-0.295948
1	77946054	-0.677805
1	77972306	-0.769158
1	78039504	-0.697813
1	78062066	-0.667432
1	78083761	-0.365112
1	78131312	-0.549562
1	78182209	-0.530718
1	78325978	-0.97949
1	78379734	-0.851227
1	78410948	-0.749443
1	78431878	-0.674095
1	78518030	-0.788801
1	78553603	0.0233352
1	78565710	1.49087
1	78579536	2.76085
1	78650895	3.79873
1	78787658	3.43888
1	78803956	3.40447
1	78828064	3.49953
1	78876357	3.67006
1	78935005	3.94244
1	79001953	4.33048
1	79010947	3.59585
1	79014442	2.3091
1	79038735	0.952553
1	79104251	0.168661
1	79109696	0.185823
1	79142992	0.132763
1	79180781	-0.233623
1	79331665	-0.235683
1	79379549	-0.429821
1	79403454	-0.0252268
1	79437649	-0.176914
1	79451630	-0.49104
1	79504909	-0.618742
1	79585160	-0.0423025
1	79654364	0.772895
1	79655956	1.352
1	79807817	1.41954
1	79813865	0.928209
1	79837657	0.972553
1	80000802	0.681994
1	80024522	0.510277
1	80082421	0.602221
1	80162684	0.477327
1	80217905	-0.0713316
1	80249983	-0.225441
1	80318824	-0.351201
1	80357884	-0.391455
1	80381805	-0.169112
1	80537274	-0.385775
1	80547620	-0.588075
1	80599495	-0.729102
1	80604487	-0.0142879
1	80655938	0.11126
1	80705307	-0.0317952
1	80786596	-0.363249
1	80842530	-0.832397
1	80912784	0.0578564
1	80964925	-0.13555
1	80981168	0.119338
1	81006721	0.703768
1	81033390	0.946453
1	81112054	0.230221
1	81159300	0.089364
1	81189503	-0.0414532
1	81211801	-0.317198
1	81322654	-0.480368
1	81349755	-1.3378
1	81365870	-1.37436
1	81387232	-1.65329
1	81409591	-2.48508
1	81484559	-2.58498
1	81525494	-2.3935
1	81560420	-2.33459
1	81567377	-2.25024
1	81648637	-2.17695
1	81688554	-2.16187
1	81695391	-2.14014
1	81704315	-1.94884
1	81721906	-1.94451
1	81761718	-1.9524
1	81776295	-2.1327
1	81826115	-2.45125
1	81883911	-2.55146
1	81914561	-2.46069
1	81974596	-2.58298
1	82086130	-2.32759
1	82114812	-2.19084
1	82149777	-2.33941
1	82167895	-1.95562
1	82184309	-1.86631
1	82214680	-1.61993
1	82276592	-1.61755
1	82355487	-1.59238
1	82381998	-1.73226
1	82495565	-1.01469
1	82521662	-1.22737
1	82555038	-1.43758
1	82594752	-1.33827
1	82667940	-1.6618
1	82693447	-1.32253
1	82763667	-1.43647
1	82838473	-1.47474
1	82884817	-1.41584
1	82899553	-1.57344
1	82911744	-2.21944
1	82927304	-2.2579
1	82952879	-2.24936
1	83016738	-2.43817
1	83055751	-2.51822
1	83123320	-2.89102
1	83135679	-2.96305
1	83214716	-2.67207
1	83229521	-2.31393
1	83281337	-1.97296
1	83340645	-1.85081
1	83360277	-1.48358
1	83364067	-1.05402
1	83388838	-0.620685
1	83464209	-0.565919
1	83497531	-0.154769
1	83537162	0.256382
1	83630752	-0.0223307
1	83704177	-0.343685
1	83809826	-0.594155
1	83831914	-0.768355
1	83930883	-0.209243
1	83955454	-0.489467
1	84059735	0.320875
1	84149938	1.12469
1	84262422	1.48294
1	84457317	1.19169
1	84489099	1.21206
1	84536027	1.22064
1	84545432	1.44941
1	84650588	1.66961
1	84688611	0.846842
1	84736257	0.859909
1	84843424	-0.206206
1	85013447	-0.836334
1	85168403	-1.64756
1	85210477	-1.77712
1	85230065	-1.53972
1	85263262	-1.22776
1	85287791	-1.01784
1	85390128	-1.04953
1	85432853	-1.16856
1	85573558	-0.895457
1	85694459	-0.70211
1	85884509	-0.754848
1	85992142	-0.667918
1	86163432	-0.649976
1	86218295	-0.754765
1	86325233	-1.09997
1	86428158	-1.54962
1	86514008	-0.962166
1	86609038	-0.966312
1	86722694	-0.868431
1	86867948	-0.702172
1	86939412	-0.842438
1	87126414	-0.691657
1	87223682	-0.179419
1	87324214	-0.214317
1	87378967	-0.156201
1	87466497	-0.115178
1	87482393	-0.886519
1	87538399	-0.913485
1	87540868	-0.523073
1	87714842	-0.892498
1	87756116	-0.78165
1	87888531	-0.906317
1	87920063	-1.31268
1	87988887	-1.0598
1	88038266	-1.09024
1	88062735	-0.809596
1	88203085	-0.708642
1	88222932	-0.278117
1	88553717	-0.735393
1	88653916	-0.842918
1	88748787	-0.846648
1	88814070	-0.654606
1	88845196	-0.533259
1	88927684	-0.674665
1	88991744	-0.501189
1	89139119	-0.552193
1	89195765	-0.476924
1	89382519	-0.720392
1	89498104	-1.10225
1	89681460	-0.963639
1	89734412	-0.912602
1	89846748	-0.850629
1	89921495	-0.682504
1	90011195	-0.842313
1	90044935	-0.503208
1	90119979	-0.420416
1	90145655	0.0785786
1	90243588	0.589535
1	90394063	1.26847
1	90471295	1.11465
1	90662829	1.04987
1	90743462	1.20628
1	90844707	0.922342
1	90980495	1.25709
1	91094583	1.29571
1	91112987	1.56621
1	91194471	1.32573
1	91325558	0.799045
1	91441674	0.357992
1	91562702	0.734022
1	91642907	1.01749
1	91733398	0.884787
1	91851579	0.782878
1	91929991	0.813625
1	91974597	0.559374
1	91981726	0.302349
1	92112644	0.272771
1	92198880	0.524298
1	92249488	0.488447
1	92265699	0.494399
1	92294447	0.963317
1	92305246	1.42941
1	92324439	1.40767
1	92383330	1.40369
1	92492591	1.45884
1	92565775	1.03418
1	92664935	1.04833
1	92760873	0.878872
1	92777808	0.747453
1	92813265	0.903748
1	92942659	0.60548
1	93082147	0.559085
[truncated: 49,745 more rows]

## Sheet: Primitive vs. Draft
CHR	Window Center	di
1	190489	1.17036
1	251517	0.395778
1	264261	0.772584
1	288403	1.37759
1	399902	1.53335
1	445480	1.59336
1	470898	2.21194
1	488372	2.3276
1	526094	2.22834
1	570970	1.94808
1	638547	1.90653
1	672361	2.15512
1	696914	1.93219
1	754422	1.52776
1	774390	1.49013
1	791960	1.38556
1	807117	0.506664
1	857914	0.359581
1	890870	0.0259992
1	942113	-0.315687
1	971454	-0.378841
1	1018054	-0.695189
1	1031095	-0.728093
1	1084078	-0.541558
1	1124602	-0.552924
1	1161240	-0.34781
1	1201829	-0.149465
1	1246536	-0.449322
1	1323247	0.032249
1	1343637	0.811898
1	1375458	1.15753
1	1391225	1.21333
1	1461155	0.92286
1	1500885	0.379149
1	1546556	0.00153919
1	1588625	-0.385167
1	1648572	-0.692233
1	1737731	-0.958447
1	1792710	-0.744891
1	1799655	-1.16902
1	1840758	-1.41704
1	1880526	-0.909326
1	1891212	-0.854038
1	1938577	-0.647769
1	1960378	0.285764
1	2001361	1.36897
1	2079139	1.52992
1	2177179	1.76415
1	2199877	1.36306
1	2238544	1.25149
1	2271260	1.25078
1	2277711	1.06623
1	2318058	0.983924
1	2336890	1.12651
1	2372228	0.174347
1	2414071	-0.740825
1	2470469	-0.854488
1	2517517	-0.831602
1	2557307	-1.13977
1	2584795	-1.49092
1	2628179	-1.48742
1	2694213	-1.57999
1	2733576	-1.28092
1	2765926	-1.45787
1	2784151	-1.47404
1	2798305	-1.37708
1	2845992	-1.20294
1	2920156	-0.971077
1	2949545	-0.870632
1	3032053	-0.760229
1	3082931	-0.436562
1	3123954	-0.624526
1	3144586	-0.505747
1	3162932	-0.0114733
1	3212462	0.214897
1	3246209	0.384952
1	3297294	0.420525
1	3327531	-0.0320052
1	3372226	-0.0684773
1	3402181	0.350011
1	3419491	-0.00605818
1	3441756	0.657443
1	3482047	0.726696
1	3526398	0.562012
1	3568035	0.544194
1	3618966	0.59366
1	3711900	0.811662
1	3732851	1.35248
1	3783077	2.01997
1	3795235	1.85814
1	3823498	2.12392
1	3884108	1.72017
1	3910594	1.54405
1	3970274	1.14946
1	4026266	1.85085
1	4115253	2.60338
1	4134323	3.40626
1	4157244	4.09814
1	4200960	3.54392
1	4240360	3.35269
1	4299820	3.13671
1	4329976	3.09504
1	4373621	2.77183
1	4453609	2.91649
1	4475525	2.30257
1	4539807	1.04605
1	4562972	0.0967969
1	4630958	-1.20008
1	4681812	-1.34946
1	4708981	-1.13097
1	4724638	-1.24549
1	4740356	-0.350278
1	4822572	-0.376046
1	4830098	-0.658819
1	4893946	-0.919453
1	4914579	-0.881672
1	4966189	-0.923431
1	5014528	0.0989835
1	5016944	1.10163
1	5022031	0.997926
1	5024544	1.45836
1	5080944	0.905353
1	5084845	1.06796
1	5100164	1.41854
1	5127870	1.43631
1	5146019	1.84289
1	5199238	1.56025
1	5219187	0.851656
1	5247087	-0.169022
1	5260130	-0.406621
1	5297948	-0.9095
1	5325654	-0.684709
1	5379335	-0.885024
1	5423422	-1.21503
1	5445706	-0.482446
1	5553068	-0.935932
1	5574601	-0.927917
1	5640674	-0.843274
1	5676375	-0.298663
1	5682661	0.139793
1	5751665	0.285854
1	5799692	-0.512483
1	5831935	-0.195555
1	5871316	-0.00212033
1	5955176	-0.368958
1	6022834	-0.0532583
1	6079656	0.170835
1	6117588	0.375238
1	6150586	0.335888
1	6213562	0.354632
1	6289382	0.295063
1	6305280	0.26553
1	6387623	0.263556
1	6408287	0.2174
1	6496300	0.0980064
1	6522918	-0.123572
1	6537634	1.03178
1	6571298	0.914927
1	6605334	0.552771
1	6673109	0.313681
1	6675936	0.29363
1	6763202	0.445902
1	6775935	0.181815
1	6831976	0.111793
1	6846210	0.248645
1	6870516	0.215019
1	6900967	-1.20412
1	6917168	-1.7095
1	6945109	-1.76947
1	6948184	-1.95251
1	7014088	-1.7704
1	7054035	-1.70149
1	7088097	-1.18318
1	7110031	-1.00146
1	7167656	-0.760867
1	7219193	-0.526201
1	7223107	-0.305329
1	7253724	-0.189748
1	7287262	0.239654
1	7331378	0.631165
1	7390036	0.431125
1	7414243	0.966772
1	7443821	0.598937
1	7508891	0.378412
1	7547819	0.160837
1	7551997	0.0931316
1	7573785	0.0771388
1	7616108	0.0926004
1	7621661	-0.281327
1	7688548	-0.571804
1	7740543	-0.54131
1	7753465	-1.16128
1	7813935	-0.884892
1	7839788	-0.775095
1	7855573	-0.996075
1	7903360	-0.609351
1	7927219	-0.108437
1	7963343	0.173927
1	8018064	0.0840924
1	8074964	0.614473
1	8084564	0.904796
1	8133753	1.03482
1	8159960	1.25147
1	8207263	1.36389
1	8250721	1.51335
1	8294525	1.01103
1	8338559	0.872452
1	8358615	1.03473
1	8408485	1.54054
1	8458249	1.03618
1	8480197	0.851127
1	8498525	0.859437
1	8532221	0.399509
1	8600967	0.513168
1	8629986	0.550713
1	8649894	0.83529
1	8669899	0.662229
1	8706214	0.394449
1	8765307	0.292329
1	8804104	0.0698487
1	8826938	-0.111262
1	8844774	-0.471954
1	8905318	-0.631813
1	8914423	-1.01036
1	8941649	-1.16983
1	8985990	-1.45127
1	9023985	-1.26131
1	9045916	-1.00718
1	9092137	-1.29193
1	9136506	-0.570057
1	9200642	-0.44061
1	9228710	0.182888
1	9238643	0.762415
1	9259511	1.61545
1	9295828	1.6206
1	9322970	1.56537
1	9326384	1.86804
1	9346043	1.61653
1	9406073	1.92874
1	9469306	2.37132
1	9496059	3.34175
1	9518694	3.48053
1	9523319	3.05848
1	9599832	2.33589
1	9635607	2.39552
1	9721608	2.67099
1	9737956	2.68114
1	9774348	3.41929
1	9789507	3.96693
1	9822862	3.50893
1	9846904	2.91386
1	9875914	2.93974
1	9954932	3.6304
1	10026390	4.38737
1	10132833	4.71264
1	10171340	5.90843
1	10227507	5.57893
1	10227801	4.97302
1	10281210	4.02804
1	10292646	3.50939
1	10367511	2.98122
1	10390449	2.53988
1	10440387	2.07906
1	10466719	1.18136
1	10518566	0.605312
1	10632693	-0.297856
1	10642169	-0.454194
1	10687431	-0.745811
1	10712426	-0.820875
1	10791328	-0.586211
1	10825505	-0.273196
1	10878293	0.2359
1	10903439	0.034581
1	10924512	0.284701
1	11004986	0.51646
1	11076304	0.11259
1	11106218	0.0200889
1	11144256	0.0293633
1	11198512	0.16386
1	11267263	-0.19408
1	11313025	-0.265029
1	11387490	-1.02199
1	11393972	-1.23306
1	11445492	-0.531124
1	11534993	-0.4754
1	11547686	-0.365844
1	11606617	-0.486257
1	11665255	-0.234488
1	11725672	-0.255366
1	11729189	-0.186429
1	11784415	-0.31012
1	11801497	0.741525
1	11857514	1.02881
1	11906719	0.246829
1	11923132	0.170038
1	11969965	0.0780864
1	12011757	0.695982
1	12033018	0.981558
1	12037076	1.81554
1	12058189	2.01599
1	12069735	2.21644
1	12102454	1.73363
1	12131847	2.26694
1	12145678	2.92321
1	12179053	3.91452
1	12193664	3.7364
1	12231984	3.24174
1	12245365	2.82941
1	12281351	2.613
1	12304709	2.39654
1	12351726	2.07018
1	12360335	1.7496
1	12378714	1.32108
1	12445753	0.978139
1	12452789	0.379975
1	12522324	0.452506
1	12534695	0.507443
1	12583305	0.446693
1	12607789	-0.0884389
1	12686369	-0.0228041
1	12700492	0.171636
1	12741966	0.206514
1	12786849	0.105843
1	12844291	-0.113511
1	12883413	-0.48002
1	12927685	-0.641838
1	12961870	-0.932069
1	12979731	-0.760756
1	13032013	-0.912545
1	13062044	-1.08803
1	13093150	-0.631363
1	13103397	-0.998548
1	13209316	-1.22447
1	13217143	-0.686017
1	13261716	-0.385092
1	13264759	-0.243525
1	13282487	0.175357
1	13321035	-0.00367507
1	13361741	0.285477
1	13373303	0.278662
1	13386102	0.488015
1	13434768	1.30486
1	13474467	1.72858
1	13477212	1.15769
1	13527912	1.03947
1	13547661	1.13901
1	13583673	0.757447
1	13637701	1.12805
1	13677926	1.03154
1	13694690	1.31069
1	13694834	0.659171
1	13751273	0.123817
1	13759696	0.167798
1	13857630	0.329206
1	13882160	0.198452
1	13909496	0.879623
1	14020402	0.764286
1	14061339	0.447937
1	14120392	0.245433
1	14127968	0.662495
1	14154838	0.676509
1	14172924	0.565972
1	14245299	0.0218006
1	14284138	-0.0949732
1	14325833	-0.399032
1	14424586	-1.14642
1	14453265	-0.692432
1	14510756	-0.746998
1	14520420	-0.707833
1	14562930	-1.2167
1	14660054	-1.18605
1	14712150	-0.96188
1	14748770	-0.85521
1	14817855	-1.04271
1	14907574	-0.538203
1	14966788	-0.595763
1	14979217	-0.503221
1	14993445	-0.352014
1	15051558	-0.338883
1	15171698	-0.146699
1	15213904	-0.219707
1	15249243	-0.452391
1	15309358	-0.10267
1	15409141	0.683015
1	15470822	0.32121
1	15471792	0.332286
1	15484192	-0.0137375
1	15503942	-0.228393
1	15605833	-0.124185
1	15619438	0.0160076
1	15662492	-0.146109
1	15682318	0.0428371
1	15710504	-0.0468609
1	15772840	-0.619076
1	15775955	-0.177226
1	15827363	0.273115
1	15829840	1.2186
1	15898776	1.24681
1	15922799	1.08466
1	15936719	0.638914
1	15958818	0.979307
1	15961906	0.943024
1	15998924	0.898431
1	16009603	0.63003
1	16071144	0.245264
1	16078405	0.0594693
1	16099832	-0.934708
1	16175517	-1.00616
1	16198861	-0.316154
1	16291143	0.524896
1	16298509	0.361728
1	16327489	0.194679
1	16398377	0.134494
1	16503895	1.07057
1	16508717	1.61682
1	16546998	1.8728
1	16618043	2.25981
1	16678268	2.14938
1	16751956	1.40151
1	16784093	0.879216
1	16836519	0.900341
1	16935463	1.6543
1	17070707	1.55086
1	17097658	0.655006
1	17137849	0.176809
1	17189577	0.33027
1	17253832	-0.0600385
1	17275905	0.278827
1	17316130	0.536494
1	17354880	0.360851
1	17398418	0.464747
1	17488563	-0.303998
1	17532642	-0.352241
1	17584984	-0.22832
1	17622751	-0.245796
1	17675127	-0.720439
1	17702829	-0.594649
1	17733811	-0.329959
1	17788939	0.0182342
1	17796773	0.400802
1	17858338	0.120486
1	17898231	0.118699
1	17929459	0.697946
1	17947422	0.781649
1	17975067	0.701338
1	17987788	0.710983
1	18047603	0.99631
1	18109269	0.441543
1	18109501	-0.0066416
1	18143134	0.147178
1	18176904	0.859117
1	18187090	1.20588
1	18206731	1.22475
1	18282851	1.15635
1	18297437	1.27585
1	18387892	0.966768
1	18410292	1.50808
1	18434676	2.03554
1	18485103	2.27367
1	18520169	1.56975
1	18532015	1.44305
1	18557201	1.20191
1	18678567	0.525725
1	18695045	0.341699
1	18759620	0.468073
1	18786843	0.499716
1	18851511	-0.420909
1	18888629	-0.543939
1	18916251	-0.161431
1	18921714	0.300274
1	18964221	-0.142423
1	19048245	-0.405999
1	19066733	0.371575
1	19091451	1.14154
1	19131273	0.686528
1	19182092	1.17647
1	19195219	1.50267
1	19213313	1.82907
1	19234136	1.59044
1	19258179	1.58679
1	19301963	1.92366
1	19357718	2.24267
1	19399123	2.23771
1	19415705	2.23801
1	19474686	2.46832
1	19510820	1.89005
1	19566237	2.13481
1	19585513	2.12591
1	19635713	2.12746
1	19662522	1.65346
1	19718009	1.65134
1	19765983	1.48325
1	19771604	1.15956
1	19820476	0.486218
1	19854287	0.56062
1	19897744	1.22094
1	19899145	1.10515
1	19959689	1.28115
1	19987970	0.999159
1	20002300	1.1451
1	20032676	1.40216
1	20065485	2.33587
1	20065859	2.42109
1	20069543	2.85263
1	20072234	3.12439
1	20106394	3.06227
1	20143399	2.87677
1	20178216	1.95744
1	20190824	1.97609
1	20235992	1.81286
1	20289631	1.04814
1	20367218	0.732879
1	20377156	0.540089
1	20400125	0.375978
1	20443876	0.26996
1	20489727	0.126812
1	20554649	0.057174
1	20565212	0.162448
1	20595881	0.0465773
1	20662906	0.621762
1	20797558	0.950618
1	20810446	1.15959
1	20888330	1.17222
1	20899960	1.54844
1	20920460	1.35257
1	20964593	1.47197
1	21033474	1.55818
1	21168744	1.71352
1	21257401	1.71962
1	21314780	1.3819
1	21347877	1.55045
1	21421829	0.627968
1	21426364	0.619881
1	21437803	0.0701684
1	21449289	-0.0884542
1	21580264	0.0725087
1	21738756	-0.229724
1	21801886	-0.427398
1	21821862	-0.364088
1	21869600	-0.627525
1	21923109	-0.996142
1	21956051	-0.940104
1	21966474	-1.22575
1	21970613	-1.35871
1	22037145	-1.3721
1	22071930	-1.76672
1	22133259	-1.24948
1	22154566	-0.62919
1	22195633	-0.574796
1	22246599	-0.530573
1	22291972	-0.389573
1	22292617	0.00582035
1	22307304	-0.10884
1	22316672	-0.0931605
1	22345794	-0.139967
1	22416165	-0.00498804
1	22430256	-0.350335
1	22453357	-0.872906
1	22533890	-0.599295
1	22552461	-0.270841
1	22563655	-0.419351
1	22600162	-0.897442
1	22614592	-0.807263
1	22652712	-0.668511
1	22711054	-0.320412
1	22723648	-0.345946
1	22746487	-0.520292
1	22812199	-0.0313558
1	22829673	0.18061
1	22847053	0.578936
1	22914207	0.71676
1	22923056	0.660858
1	22975768	0.862096
1	23022059	0.80173
1	23041455	0.881538
1	23089194	0.641547
1	23112163	1.05459
1	23129768	0.462581
1	23171153	-0.161193
1	23227478	-0.718361
1	23228526	-0.790074
1	23283239	-0.656509
1	23318729	-0.164274
1	23344998	0.384414
1	23371363	0.438149
1	23437207	0.546297
1	23442776	0.481504
1	23477434	0.926122
1	23492552	1.30807
1	23496828	1.38672
1	23533607	1.47602
1	23581068	1.46262
1	23612610	1.01052
1	23633549	0.485187
1	23679769	-0.0142872
1	23723116	-0.133128
1	23728151	-0.466253
1	23740573	-0.558829
1	23744867	-0.697683
1	23784076	-0.968955
1	23826022	-1.27195
1	23872361	-0.201255
1	23893084	0.634125
1	23930305	0.442875
1	23982944	0.723709
1	24013382	1.30568
1	24043595	1.1725
1	24051749	0.952071
1	24122800	1.09782
1	24153605	1.36766
1	24226400	1.58116
1	24272378	0.451785
1	24307936	-0.676187
1	24321573	-0.236835
1	24347038	-0.0875023
1	24392958	-0.822744
1	24402310	-0.849549
1	24448502	-1.02294
1	24465400	-0.991066
1	24522507	-0.911666
1	24583252	-0.754847
1	24621131	-0.0857847
1	24626435	-0.076099
1	24648238	-0.406633
1	24674145	0.0539397
1	24697827	0.295919
1	24733405	1.08931
1	24757030	2.47711
1	24778486	2.46575
1	24828731	2.31429
1	24875584	2.08555
1	24906153	1.57598
1	24961731	2.07736
1	24983361	2.54524
1	25018778	1.91975
1	25089900	2.31699
1	25131816	1.59137
1	25170241	1.32721
1	25246096	0.901188
1	25282983	1.18544
1	25329162	1.34437
1	25363288	1.41719
1	25441571	0.860281
1	25455257	0.485695
1	25494650	0.281219
1	25549135	0.388332
1	25587056	0.55864
1	25635365	-0.01424
1	25674138	0.722927
1	25704181	1.28376
1	25706637	1.06572
1	25782178	1.7011
1	25795891	1.83282
1	25832109	2.11536
1	25895431	3.00297
1	25928210	2.92189
1	25936699	3.05639
1	25965519	3.29439
1	25975974	2.70391
1	25982466	2.19496
1	26019422	2.37856
1	26047166	1.46323
1	26131412	1.42921
1	26160656	0.994514
1	26232830	0.2415
1	26256349	-0.319975
1	26299795	-0.635238
1	26324811	-1.38939
1	26329996	-1.26153
1	26382661	-1.68184
1	26403570	-1.82876
1	26483773	-1.84565
1	26492624	-1.22828
1	26563082	-0.674622
1	26614306	-0.804403
1	26691251	-0.922217
1	26724945	0.130778
1	26740138	0.304568
1	26823257	0.170216
1	26839475	0.410021
1	26868025	0.658634
1	26925478	1.24883
1	26979503	0.585884
1	27018210	0.285609
1	27072316	0.360552
1	27105995	0.876933
1	27120462	-0.192665
1	27178370	-0.367068
1	27195616	-0.548734
1	27230755	-0.848739
1	27285398	-0.508466
1	27325871	-1.09624
1	27377899	-0.147518
1	27395715	-0.514063
1	27452150	-0.282151
1	27457634	-0.787673
1	27519377	-0.848123
1	27527027	-0.592189
1	27577947	-0.638813
1	27591985	-0.69972
1	27601924	-1.16431
1	27695710	-1.082
1	27742512	-2.01001
1	27783637	-1.97299
1	27810022	-2.39493
1	27902115	-2.14804
1	27948399	-1.69285
1	27964463	-1.45536
1	27978556	-0.836929
1	28028974	-0.632425
1	28100499	-0.772484
1	28175099	-0.563986
1	28243415	-0.363674
1	28320451	-0.195491
1	28379351	-0.132019
1	28439226	-0.213143
1	28454211	-0.0668062
1	28470594	-0.402295
1	28525021	-0.327567
1	28570966	0.0353064
1	28614326	0.0749226
1	28680487	0.201275
1	28739905	0.180852
1	28792474	0.226636
1	28814969	0.296137
1	28869782	0.195534
1	28890762	-0.36265
1	28924618	-0.508197
1	28953122	-1.15474
1	28954783	-1.65172
1	28967768	-1.61116
1	28992840	-1.98108
1	29024535	-2.20423
1	29052802	-2.32994
1	29100493	-2.40661
1	29149575	-2.38324
1	29172696	-2.31474
1	29197515	-2.40186
1	29211459	-2.27455
1	29224054	-1.78008
1	29327389	-1.63762
1	29338373	-1.38893
1	29364085	-0.993973
1	29400418	-1.1026
1	29439066	-1.15698
1	29475289	-1.2175
1	29513632	-1.25564
1	29554274	-1.18272
1	29561355	-1.32816
1	29645324	-1.81199
1	29672388	-2.0672
1	29688801	-2.12977
1	29738570	-2.45798
1	29790381	-2.22839
1	29843750	-2.00688
1	29892726	-1.83061
1	29951399	-1.27269
1	29956862	-0.978294
1	29987308	-0.728604
1	30031914	-0.474119
1	30072338	-0.465707
1	30108879	-0.625942
1	30163362	-0.254388
1	30217107	-0.436525
1	30283578	-0.147226
1	30330742	0.221393
1	30346366	0.207437
1	30406019	-0.142506
1	30435552	-0.438701
1	30508512	0.0350426
1	30543030	0.413385
1	30547825	0.791727
1	30588422	0.837351
1	30623535	0.908037
1	30671310	0.452101
1	30684771	-0.123682
1	30729758	-0.690825
1	30750814	-0.684196
1	30795353	-0.666081
1	30830339	-1.31159
1	30850338	-1.25415
1	30876296	-1.39565
1	30903120	-1.89056
1	30954256	-1.85017
1	30959091	-1.75468
1	30973366	-1.598
1	30993434	-1.47141
1	30997032	-0.7974
1	31018414	-0.627448
1	31037352	-0.38259
1	31060379	-0.462091
1	31086750	-0.643504
1	31130257	-0.225822
1	31158394	0.104613
1	31159464	0.443885
1	31195570	0.385247
1	31209012	0.700578
1	31216332	0.13584
1	31227836	-0.0361059
1	31232475	0.056687
1	31235444	-0.298201
1	31321310	-0.220276
1	31371955	-0.345897
1	31404357	-0.190785
1	31467276	-0.481337
1	31499651	-0.528618
1	31624114	-0.765682
1	31671024	-0.430449
1	31678469	-0.222163
1	31701222	-0.495448
1	31763328	-0.225079
1	31801064	-0.317292
1	31867927	-0.188208
1	31920543	-0.684934
1	31953608	-0.786306
1	32102567	-0.492157
1	32143346	-0.750877
1	32162813	-0.839778
1	32210034	-1.00069
1	32267153	-1.00216
1	32305773	-1.18075
1	32352548	-1.14064
1	32398946	-1.57967
1	32423733	-1.08073
1	32472935	-0.761894
1	32496035	-0.0939725
1	32512235	-0.0267498
1	32569489	-0.162017
1	32646519	0.305292
1	32679359	0.296905
1	32705494	0.359725
1	32756226	1.06282
1	32769521	1.81683
1	32804105	1.43993
1	32850539	1.58209
1	32897154	0.858258
1	32929440	1.10381
1	33002975	1.20463
1	33038864	1.19942
1	33065593	1.32256
1	33096670	1.44235
1	33102156	0.838666
1	33126477	0.61524
1	33167283	0.875949
1	33241120	0.568659
1	33261143	0.801478
1	33314705	1.0343
1	33352120	1.0092
1	33374570	1.03178
1	33381519	1.02351
1	33386379	1.062
1	33399198	1.19559
1	33434572	1.10452
1	33476029	1.29227
1	33527617	1.50645
1	33542909	2.02398
1	33568544	2.35302
1	33578481	2.9185
1	33620884	2.98447
1	33676600	3.09388
1	33733816	3.7113
1	33825314	3.97445
1	33885199	3.72989
1	33945061	3.6134
1	33985753	3.14375
1	34023222	2.31315
1	34074271	1.46655
1	34119079	1.18788
1	34174782	1.20317
1	34232732	0.959513
1	34303175	0.32813
1	34400217	-0.134612
1	34458661	-0.103358
1	34501461	-0.488859
1	34536572	-0.398266
1	34588653	-0.460229
1	34637977	-0.494649
1	34670487	0.137545
1	34691731	-0.2731
1	34693088	-0.165246
1	34747868	-0.0768566
1	34778932	0.324019
1	34798140	0.254949
1	34813088	0.608923
1	34848410	0.639121
1	34897604	0.839286
1	34961555	1.61437
1	35043633	0.749546
1	35050953	0.622915
1	35124717	0.354752
1	35148415	-0.0251538
1	35168607	-0.582033
1	35254437	-0.615677
1	35288601	-0.84428
1	35340705	0.00225801
1	35385089	0.082509
1	35492378	-0.551991
1	35507425	-0.473898
1	35587594	-0.399202
1	35626094	-0.434786
1	35678726	0.00975592
1	35765816	1.00889
1	35806781	1.78991
1	35852074	1.81508
1	35865177	1.11716
1	35942278	1.64504
1	35971968	1.87025
1	35983052	1.78825
1	36006096	1.63286
1	36146288	2.07918
1	36150360	2.00953
1	36214547	1.07123
1	36236984	0.792968
1	36262011	1.0644
1	36298922	1.42871
1	36336126	1.10471
1	36351168	1.06414
1	36369536	1.32873
1	36492583	1.60657
1	36507708	1.18829
1	36576052	2.1192
1	36597193	2.94011
1	36627636	2.69739
1	36640871	2.29188
1	36662771	2.03708
1	36696327	1.66029
1	36706684	1.61952
1	36724215	1.36311
1	36761644	1.76953
1	36821717	1.78795
1	36827003	0.461676
1	36855133	-0.281204
1	36922681	-0.554961
1	36949639	-0.78542
1	36987904	-1.00542
1	37050391	-1.10375
1	37054394	-0.875836
1	37083227	-1.0568
1	37146176	-1.69395
1	37165123	-1.70575
1	37189473	-1.63517
1	37249254	-1.6835
1	37334840	-1.7855
1	37370741	-1.49648
1	37459110	-1.65703
1	37486695	-1.50195
1	37491626	-1.67312
1	37539701	-1.52494
1	37595083	-1.58688
1	37596949	-1.61882
1	37598896	-1.57805
1	37712193	-1.42878
1	37756095	-0.925896
1	37831115	-0.587765
1	37860605	-0.159728
1	37888040	-0.476938
1	37888191	-0.733321
1	38003165	-0.763144
1	38003359	-0.677653
1	38007029	-0.511331
1	38055187	-0.421704
1	38088099	-0.682079
1	38178425	-0.0571775
1	38206757	-0.126871
1	38234421	0.22511
1	38257451	0.277416
1	38378643	0.959438
1	38413465	0.71553
1	38420212	1.01732
1	38444481	1.15914
1	38543516	1.0513
1	38610134	1.55081
1	38680229	0.743216
1	38680770	0.978907
1	38730388	0.315606
1	38795495	0.688202
1	38832515	0.493816
1	38851977	0.807432
1	38935361	0.643971
1	39040428	0.59326
1	39066651	0.617979
1	39169650	0.702422
1	39189731	0.475095
1	39240378	-0.239237
1	39283955	-0.265426
1	39286500	-0.60242
1	39331057	-0.920567
1	39405903	-0.803373
1	39434659	-0.358602
1	39446866	-0.539706
1	39528336	-0.641687
1	39559444	-1.15026
1	39596923	-1.03042
1	39629185	-0.551781
1	39635399	-0.651964
1	39667359	-0.614726
1	39727469	-0.722444
1	39745111	-0.0842005
1	39798470	-0.161634
1	39839681	0.602342
1	39872010	1.67143
1	39893778	2.72308
1	39923653	2.98062
1	39945880	3.02144
1	40023428	3.10499
1	40076496	3.41447
1	40084918	3.58886
1	40142188	2.63642
1	40172180	2.08739
1	40197552	2.33243
1	40208830	1.29789
1	40235864	0.273003
1	40268576	0.30192
1	40348240	0.113516
1	40419475	0.0670203
1	40451461	-0.20638
1	40477236	-0.460792
1	40541525	-0.320369
1	40572436	-0.267029
1	40603030	-0.70744
1	40610525	-0.161202
1	40672526	-0.13304
1	40676679	-0.518361
1	40739406	-0.797487
1	40801907	-0.40681
1	40813227	-0.469482
1	40866975	-0.413511
1	40911247	-0.5801
1	40986196	-0.540345
1	41027627	-1.16238
1	41089610	-1.68689
1	41158874	-0.97381
1	41167869	-0.295266
1	41255306	-0.291439
1	41267747	0.0247839
1	41350684	0.367005
1	41385384	0.469681
1	41449320	1.40885
1	41533502	1.66335
1	41554609	2.15337
1	41631603	2.68557
1	41676980	1.98446
1	41755191	1.31207
1	41771070	1.48507
1	41851897	1.13334
1	41877531	1.1152
1	41910559	0.996669
1	41993955	0.0990664
1	42025356	0.80475
1	42035211	1.3889
1	42103162	0.869304
1	42134479	0.862031
1	42174063	1.49435
1	42186375	1.38905
1	42209086	1.18917
1	42257997	0.848543
1	42294455	0.847848
1	42321274	0.754369
1	42333381	0.214941
1	42365012	-0.3301
1	42465119	-0.174419
1	42512690	-0.0681376
1	42532115	-0.368068
1	42574204	-0.247613
1	42615746	-0.108184
1	42621460	0.129862
1	42653320	0.465302
1	42671740	1.05998
1	42715449	1.15259
1	42819123	0.777749
1	42850155	0.647251
1	42864536	0.53495
1	42896245	0.090846
1	42926174	-0.177427
1	42962115	-0.451502
1	43006463	-0.697858
1	43060579	-0.548736
1	43105931	-1.19191
1	43143394	-1.84078
1	43162257	-1.53283
1	43176220	-1.38138
1	43193394	-1.50701
1	43274670	-1.30091
1	43436575	-1.01047
1	43511992	-0.570698
1	43561812	-0.128634
1	43565224	-0.667212
1	43637237	-0.71051
1	43662473	-0.667271
1	43672985	-0.543631
1	43756428	-0.764196
1	43830742	-0.704424
1	43994506	-0.0568026
1	44062575	-0.348064
1	44070069	-0.330842
1	44108670	-0.79454
1	44148569	-0.534024
1	44173851	-0.0402761
1	44304775	0.40966
1	44392957	0.152264
1	44413834	0.59477
1	44457975	1.10343
1	44466229	0.941342
1	44470744	1.03886
1	44543983	0.789145
1	44576753	0.750614
1	44579517	0.439832
1	44760772	0.0579731
1	44807432	-0.121788
1	44823287	-0.287443
1	44889121	-0.454687
1	44933012	-0.86976
1	44938094	-1.58141
1	44995857	-1.4885
1	45057088	-1.497
1	45066073	-1.34215
1	45150581	-0.759005
1	45181010	-0.283149
1	45211653	-0.588628
1	45271638	-0.530853
1	45328286	-0.598382
1	45334436	-0.456282
1	45437940	-0.277503
1	45567095	-0.428803
1	45640292	0.348142
1	45700944	1.20017
1	45731550	1.13692
1	45777521	0.664296
1	45808093	1.51925
1	46078888	1.94304
1	46096901	2.26362
1	46180529	2.12224
1	46309568	2.18426
1	46418487	2.36803
1	46587289	1.34854
1	46768354	0.549616
1	46828853	0.598203
1	46947659	0.586757
1	47283706	-0.245765
1	47313391	-0.419145
1	47315052	-0.26144
1	47386657	-0.281499
1	47429237	-0.445755
1	47593878	-0.707042
1	47796189	-0.557061
1	47832578	-0.623827
1	47928332	-1.0153
1	48020489	-1.13568
1	48037087	-0.647837
1	48038948	-1.1377
1	48082123	-1.90315
1	48098279	-1.7855
1	48141054	-1.52803
1	48295617	-1.07272
1	48355275	-1.15778
1	48357284	-1.28672
1	48378419	-1.33458
1	48424739	-1.05027
1	48469216	-1.4921
1	48547024	-1.18106
1	48584436	-0.711366
1	48608928	-0.425168
1	48715214	-0.575745
1	48794258	-0.892534
1	48875981	-0.523663
1	48897839	-0.257461
1	48950590	-0.143448
1	49067974	-0.199072
1	49193377	-0.194012
1	49248956	-0.316162
1	49254935	-0.602584
1	49279802	-0.653263
1	49315269	-0.809393
1	49396564	-0.941938
1	49410641	-1.27131
1	49453835	-1.34928
1	49559705	-1.33176
1	49708817	-1.13683
1	49742816	-0.836806
1	49803619	-0.339566
1	49827757	0.0718782
1	49851950	-0.26868
1	49878028	-0.170163
1	49931552	0.00157543
1	49976887	0.323793
1	50206277	0.233246
1	50319631	0.0660409
1	50337515	-0.0151959
1	50398605	-0.071027
1	50405737	-0.733196
1	50429565	-1.26508
1	50489838	-1.0012
1	50542739	-0.906135
1	50556088	-0.327931
1	50837966	-0.0927827
1	50930371	-0.0669998
1	50950402	0.276482
1	51001334	0.085219
1	51038367	0.160156
1	51079136	0.326098
1	51117336	1.19851
1	51125304	1.12883
1	51150273	1.28259
1	51255661	0.880492
1	51361279	0.577671
1	51376360	0.740111
1	51438283	0.685638
1	51485496	0.790699
1	51529293	0.494136
1	51563880	0.302898
1	51570304	-0.493844
1	51633216	-0.347669
1	51677479	-0.738525
1	51792555	-0.534443
1	51837244	-0.574052
1	51889773	-0.668304
1	51965655	0.423599
1	52001655	0.979517
1	52032308	1.67196
1	52037718	2.18588
1	52111038	2.83027
1	52167663	3.06197
1	52301061	3.59363
1	52345363	3.73564
1	52417124	3.92053
1	52593618	3.765
1	52636564	2.72025
1	52663236	2.06056
1	52681933	1.60391
1	52746371	1.55269
1	52806537	1.17121
1	52889532	0.568733
1	52901968	0.147357
1	52978142	0.0403064
1	53115231	-0.034006
1	53186689	-0.0261182
1	53219619	-0.39627
1	53271716	-0.474957
1	53335429	-0.69903
1	53531389	-1.0567
1	53585015	-1.02628
1	53639528	-1.13941
1	53756386	-1.16936
1	53829734	-1.46635
1	53930948	-1.76518
1	53990590	-1.64949
1	54037090	-1.5732
1	54076851	-1.56285
1	54246899	-1.61467
1	54312195	-1.51694
1	54407544	-1.92453
1	54509227	-1.78036
1	54571731	-1.60532
1	54652418	-1.66718
1	54720673	-1.80622
1	54741489	-1.43501
1	54819168	-1.11927
1	54819404	-0.733013
1	54962745	-0.727634
1	55012489	-0.775274
1	55064426	-0.480021
1	55157938	-0.615677
1	55184992	-0.575028
1	55274032	-0.703299
1	55288142	-0.395721
1	55396339	-0.655953
1	55437657	-0.804056
1	55605474	-0.456095
1	55629040	-0.476869
1	55652499	-0.619442
1	55755014	-0.357899
1	55787946	-0.246232
1	55862147	0.704197
1	55890235	0.61717
1	55961682	0.950335
1	56003854	0.629175
1	56079876	1.00737
1	56109227	0.372518
1	56145897	0.415982
1	56194209	0.743342
1	56229889	0.50958
1	56247629	0.701262
1	56336695	0.127196
1	56409118	0.512512
1	56484283	-0.0376058
1	56530378	0.411338
1	56547027	0.27018
1	56764060	0.223393
1	56818915	0.596643
1	56847591	0.637679
1	56908957	0.628612
1	56983510	0.670143
1	57033743	0.0621529
1	57109764	-0.317937
1	57156468	-0.00273214
1	57203431	-0.205848
1	57406841	-0.109793
1	57437071	0.639265
1	57461298	1.01606
1	57583835	0.694087
1	57597917	0.40789
1	57630022	0.479007
1	57665524	0.5901
1	57687243	1.0179
1	57765340	0.646825
1	57786570	0.473562
1	57798412	0.177652
1	57813721	0.467025
1	57902405	-0.296192
1	57929534	-0.316382
1	57950122	-0.308301
1	58045796	-0.466034
1	58110270	-0.568598
1	58143424	-0.985188
1	58195731	-1.04803
1	58225649	-0.632246
1	58246884	-0.159045
1	58305255	-1.16903
1	58382543	-1.22435
1	58398185	-0.77288
1	58487992	-0.459426
1	58628046	-0.428482
1	58652787	0.360922
1	58704940	1.15033
1	58749560	1.46775
1	58768211	1.27798
1	58835188	0.525271
1	58917047	0.757602
1	58940323	0.852153
1	58975393	0.389551
1	59091611	0.279003
1	59124428	0.241665
1	59129926	-0.0406019
1	59153971	-0.366703
1	59166876	-0.139277
1	59188150	0.231066
1	59253708	0.406045
1	59265476	0.22865
1	59289703	0.166855
1	59380598	0.224361
1	59433760	0.0718309
1	59478130	0.864465
1	59518508	0.414604
1	59539820	0.147148
1	59594613	-0.150676
1	59632740	-0.746163
1	59648282	-0.852447
1	59765677	-1.03727
1	59858548	-0.727047
1	59908634	-0.258852
1	60112322	-0.351165
1	60163414	-1.20765
1	60185608	-0.588883
1	60239518	-0.608973
1	60278908	-0.666105
1	60335023	-0.58469
1	60469186	-0.487618
1	60491191	-0.349439
1	60539073	-0.452823
1	60710516	-0.843709
1	60755202	-0.70863
1	60802019	-0.84806
1	60931965	-1.13061
1	61006252	-1.28006
1	61075957	-1.05768
1	61115934	-0.810365
1	61123113	-0.637441
1	61178911	-0.519276
1	61224691	-0.781295
1	61295320	-0.944008
1	61343122	-1.07238
1	61488032	-0.923849
1	61545710	-1.38289
1	61571344	-1.27179
1	61630627	-1.45032
1	61681752	-1.62885
1	61701122	-1.80737
1	61786013	-1.87472
1	61827992	-1.70361
1	61843505	-1.5604
1	61865700	-0.330239
1	61916030	-0.0515625
1	61943593	0.119076
1	62022373	0.573657
1	62070094	0.576005
1	62091866	1.0224
1	62137696	1.13148
1	62184727	1.17981
1	62212974	1.46496
1	62226184	1.67123
1	62289035	0.810649
1	62330306	0.600794
1	62370238	0.700426
1	62397568	0.132461
1	62451576	0.139835
1	62506155	-0.366243
1	62551466	-0.566065
1	62582518	-0.651678
1	62592582	-1.03154
1	62637946	-1.26477
1	62653636	-1.61811
1	62695117	-1.86393
1	62720808	-2.14873
1	62808762	-1.87854
1	62882182	-1.92395
1	62998745	-1.90434
1	63020711	-1.30776
1	63039248	-0.474904
1	63109774	0.326449
1	63116624	1.14044
1	63175502	1.50996
1	63178077	1.85914
1	63261173	2.07816
1	63280101	1.92662
1	63396150	1.95279
1	63431708	3.46468
1	63484524	3.77941
1	63561442	3.24718
1	63585071	2.51438
1	63656513	1.61577
1	63661021	1.2572
1	63727834	2.04035
1	63737745	2.49562
1	63761935	2.51347
1	63799326	2.49058
1	63850714	1.06055
1	63885937	0.268303
1	63990709	0.154122
1	64058724	0.0508029
1	64066472	0.232392
1	64099508	0.211062
1	64128947	-0.683838
1	64179685	-1.20323
1	64188855	-1.24715
1	64208082	-1.19044
1	64283293	-1.35697
1	64370847	-1.47883
1	64400755	-1.6508
1	64415416	-1.38275
1	64439285	-1.42743
1	64464315	-1.43427
1	64503732	-1.67126
1	64521251	-1.2861
1	64536893	-1.42707
1	64642184	-1.1875
1	64667851	-0.975015
1	64776451	-1.03521
1	64805459	-1.2156
1	64886329	-1.17829
1	64894434	-1.02773
1	64926990	-0.636258
1	64944759	-0.29535
1	64974079	-0.44552
1	65037397	-0.306715
1	65083052	-0.552172
1	65213693	-0.856759
1	65232011	-0.854584
1	65369415	-0.734063
1	65409063	-0.556992
1	65432772	-0.801193
1	65445459	-0.871537
1	65489459	-1.11406
1	65527759	-1.15695
1	65548732	-1.00448
1	65581441	-1.1364
1	65590167	-0.615977
1	65684364	-0.507989
1	65734887	-0.405896
1	65738837	-0.70417
1	65763595	-0.694231
1	65789717	-0.959541
1	65836951	-0.346439
1	65875218	-0.458074
1	65898387	-0.46793
1	65930186	-0.384474
1	65947035	-0.674235
1	65992178	-0.326423
1	65993855	-0.516735
1	66016620	-0.266672
1	66044800	-0.0180827
1	66077399	0.20766
1	66125462	-0.222264
1	66141599	-0.120337
1	66188006	-0.320504
1	66212868	-0.264448
1	66248092	-0.252273
1	66252272	-0.530513
1	66266909	-0.244429
1	66318495	-0.416869
1	66340024	-0.437643
1	66358349	-0.192747
1	66389852	-0.0115468
1	66413225	-0.0115468
1	66486918	-0.0111353
1	66491325	-0.105279
1	66537499	0.113838
1	66577368	0.219959
1	66658029	0.536085
1	66816146	0.290858
1	66843686	0.0363908
1	66935892	-0.376996
1	66982353	-0.761629
1	67068104	-0.28056
1	67072023	-0.205393
1	67133131	-0.327388
1	67173164	-0.703004
1	67273354	-0.965624
1	67417344	-1.52238
1	67471942	-1.50341
1	67563076	-1.33436
1	67611181	-1.39759
1	67659282	-1.11884
1	67687910	-1.49248
1	67705681	-1.28363
1	67768222	-1.02608
1	67813106	-0.828157
1	67818515	-0.630238
1	67867389	-0.144505
1	67905414	0.34501
1	67944280	0.43906
1	67983977	0.514464
1	68036153	0.228429
1	68044765	-0.00655903
1	68118086	-0.124154
1	68120136	-0.13211
1	68139110	-0.0343215
1	68167614	0.289917
1	68196970	0.0474027
1	68258267	-0.222702
1	68295333	-0.341642
1	68359415	-0.409042
1	68374978	-0.0946659
1	68429640	-0.0418706
1	68458859	-0.290157
1	68496159	-0.21608
1	68514745	-0.603003
1	68569561	-0.59389
1	68593758	-0.225947
1	68605705	-0.0913854
1	68651000	-0.256661
1	68678668	-0.254216
1	68716766	-0.264275
1	68758845	-0.312527
1	68791888	-0.31628
1	68829056	-0.421295
1	68900926	0.0782146
1	68920567	-0.49267
1	68930759	-0.945069
1	68960700	-0.767796
1	69005470	-0.780029
1	69081160	-0.849177
1	69100564	-1.23664
1	69110792	-1.21143
1	69178621	-0.983017
1	69215593	-1.17176
1	69235238	-1.40166
1	69246708	-1.18365
1	69290218	-1.15285
1	69340426	-1.66813
1	69435012	-1.6687
1	69450142	-1.66664
1	69492981	-1.66831
1	69529351	-1.3124
1	69552233	-1.48904
1	69572041	-1.49594
1	69637076	-1.54633
1	69674020	-1.69162
1	69749961	-1.87175
1	69778805	-1.98661
1	69799251	-1.97887
1	69877353	-1.94259
1	69881360	-1.70948
1	69943002	-2.20459
1	69982239	-2.21959
1	70050678	-2.0061
1	70068040	-1.93522
1	70150606	-1.98567
1	70180937	-1.79331
1	70207961	-1.04196
1	70295895	-0.653935
1	70297734	-0.137508
1	70337720	0.18928
1	70383723	1.04217
1	70406263	1.15796
1	70426695	1.08364
1	70482104	1.2021
1	70504628	1.56521
1	70538982	1.67698
1	70597850	1.11872
1	70638486	0.769851
1	70650276	0.264007
1	70695357	0.143549
1	70746690	-0.724696
1	70780533	-0.783127
1	70805281	-0.887211
1	70838854	-0.8549
1	70895752	-1.20853
1	70936566	-1.47829
1	70993825	-1.39632
1	71035138	-1.31269
1	71075960	-1.22906
1	71124054	-1.70192
1	71140743	-1.42762
1	71148878	-0.910667
1	71182285	-0.798277
1	71239043	-1.0075
1	71273863	-0.639642
1	71341303	-0.42602
1	71375878	-0.585765
1	71444445	-0.639304
1	71471008	-0.57164
1	71473078	-0.308126
1	71479747	-0.425361
1	71482729	-0.609354
1	71506579	-0.445035
1	71508910	-0.537233
1	71559589	-0.868626
1	71565351	-1.16546
1	71611782	-0.922153
1	71634746	-0.916594
1	71668823	-0.89326
1	71685361	-0.894673
1	71708252	-0.795434
1	71713336	-0.933069
1	71759628	-1.001
1	71810621	-0.832368
1	71867664	-0.811786
1	71874403	-0.726988
1	71905990	-0.120427
1	71945683	-0.101981
1	71961831	0.562073
1	71993438	0.563299
1	72028068	0.504468
1	72092499	0.285231
1	72167558	0.244835
1	72222816	0.0599333
1	72266785	-0.0332561
1	72290144	0.076121
1	72309809	-0.152946
1	72352587	-0.0419422
1	72362551	-0.320878
1	72443347	0.031803
1	72523980	0.0410197
1	72581352	0.256617
1	72582573	0.155609
1	72621762	0.359427
1	72691762	0.380894
1	72711379	0.257622
1	72796795	-0.436248
1	72796889	-0.652009
1	72843295	-1.26171
1	72915915	-1.5493
1	72970592	-1.00258
1	73006743	-1.25827
1	73044140	-1.3177
1	73118365	-0.958388
1	73160483	-0.894366
1	73223380	-0.559048
1	73228813	-0.330087
1	73236967	-0.18864
1	73249275	-0.0478944
1	73314872	-0.383282
1	73355787	-0.801739
1	73405096	-0.600762
1	73426777	-0.423383
1	73462717	-0.725117
1	73512271	-0.663588
1	73548076	-0.673832
1	73606252	-0.251337
1	73623783	-0.220124
1	73668177	-0.232498
1	73699579	-0.157511
1	73768630	-0.149607
1	73807906	-0.206624
1	73839115	-0.288227
1	73868632	-0.5338
1	73947194	-0.651054
1	74027652	-1.04396
1	74045182	-1.35292
1	74092669	-1.49458
1	74167211	-1.65121
1	74255345	-1.54185
1	74282594	-1.90167
1	74376948	-2.01771
1	74438019	-2.07411
1	74519640	-1.78704
1	74552139	-1.62744
1	74552585	-1.50193
1	74617545	-1.38243
1	74675063	-0.819951
1	74746926	-0.652577
1	74754941	-0.522715
1	74832774	-0.322166
1	74903739	-0.406965
1	74974826	-0.0883441
1	74996511	-0.00328599
1	75016024	0.513489
1	75063070	0.591254
1	75102671	0.36789
1	75146237	-0.242665
1	75151237	-0.295927
1	75173844	0.238178
1	75222262	1.75213
1	75260143	2.567
1	75303679	2.75965
1	75324511	3.12419
1	75376146	3.86714
1	75416103	4.86776
1	75434606	4.71186
1	75484926	6.57865
1	75529006	7.34944
1	75576969	6.79804
1	75580836	5.08781
1	75619061	4.63501
1	75635042	4.44526
1	75666558	3.94044
1	75704483	4.15294
1	75749448	3.77233
1	75827200	5.41548
1	75863395	5.30115
1	75906966	4.99215
1	75913937	6.47442
1	75960874	6.9354
1	75981568	8.32885
1	76028063	8.28896
1	76089550	8.00387
1	76137430	6.57607
1	76186283	6.13922
1	76255090	4.40181
1	76291020	3.50053
1	76311098	3.30357
1	76370389	1.62423
1	76393015	1.1013
1	76478445	-0.589981
1	76534110	-0.990921
1	76590117	-0.907281
1	76654218	-0.90232
1	76725107	-1.00964
1	76727123	-0.692193
1	76753593	-1.36669
1	76796291	-1.34656
1	76869706	-1.18735
1	76936760	-0.921741
1	76976284	-0.765723
1	77036195	-0.522198
1	77109298	-0.270521
1	77158939	-0.122435
1	77173909	0.139472
1	77184298	0.39867
1	77200474	0.804171
1	77263782	1.05012
1	77289645	1.03351
1	77305899	1.0014
1	77327874	0.936125
1	77376231	1.27537
1	77453158	1.14012
1	77468113	0.991923
1	77548824	0.525702
1	77575004	0.284422
1	77598533	-0.241839
1	77634339	-0.214694
1	77643897	-0.439695
1	77661557	-0.267005
1	77715252	-0.289557
1	77748246	-0.146155
1	77780492	-0.356804
1	77903445	-0.016886
1	77946054	0.0337296
1	77972306	-0.182199
1	78039504	-0.0216005
1	78062066	-0.499597
1	78083761	-0.0229519
1	78131312	-0.295862
1	78182209	-0.389247
1	78325978	-0.254137
1	78379734	0.295848
1	78410948	-0.0639313
1	78431878	0.00170722
1	78518030	0.764674
1	78553603	1.06539
1	78565710	0.901456
1	78579536	0.453835
1	78650895	0.435981
1	78787658	0.920598
1	78803956	1.12263
1	78828064	0.932014
1	78876357	1.36658
1	78935005	1.83913
1	79001953	1.39544
1	79010947	1.56032
1	79014442	1.55337
1	79038735	1.95746
1	79104251	2.07471
1	79109696	2.14607
1	79142992	1.05679
1	79180781	1.28049
1	79331665	1.0579
1	79379549	1.09318
1	79403454	1.02504
1	79437649	0.848804
1	79451630	0.915592
1	79504909	0.472089
1	79585160	0.330624
1	79654364	-0.064689
1	79655956	0.157754
1	79807817	-0.497106
1	79813865	-0.971676
1	79837657	-1.55431
1	80000802	-1.47085
1	80024522	-1.96718
1	80082421	-1.59039
1	80162684	-1.47675
1	80217905	-1.48469
1	80249983	-1.33085
1	80318824	-0.915885
1	80357884	-0.762193
1	80381805	-0.448275
1	80537274	-0.401121
1	80547620	-0.560866
1	80599495	-0.564548
1	80604487	-0.377686
1	80655938	-0.210811
1	80705307	0.0666515
1	80786596	-0.170606
1	80842530	-0.487545
1	80912784	0.299013
1	80964925	0.275449
1	80981168	0.254876
1	81006721	1.6993
1	81033390	1.98683
1	81112054	1.4389
1	81159300	1.28634
1	81189503	1.38319
1	81211801	1.46445
1	81322654	1.78512
1	81349755	1.47385
1	81365870	1.81293
1	81387232	2.06371
1	81409591	0.754211
1	81484559	0.84507
1	81525494	1.53763
1	81560420	2.90017
1	81567377	2.73059
1	81648637	2.74692
1	81688554	2.39698
1	81695391	1.79714
1	81704315	1.5398
1	81721906	1.2961
1	81761718	1.25054
1	81776295	1.22271
1	81826115	0.625902
1	81883911	-0.774742
1	81914561	-0.952391
1	81974596	-0.334634
1	82086130	-0.597981
1	82114812	-0.463344
1	82149777	-0.744145
1	82167895	0.164928
1	82184309	-0.118434
1	82214680	-0.452944
1	82276592	-0.434756
1	82355487	-0.34803
1	82381998	-0.15589
1	82495565	-0.623532
1	82521662	-0.41226
1	82555038	-0.546545
1	82594752	-0.478315
1	82667940	-1.38077
1	82693447	-1.24131
1	82763667	-0.816774
1	82838473	-1.04427
1	82884817	-0.699335
1	82899553	-0.738174
1	82911744	-1.11226
1	82927304	-1.33874
1	82952879	-1.24168
1	83016738	-1.37569
1	83055751	-1.41106
1	83123320	-1.16642
1	83135679	-1.14636
1	83214716	-1.08148
1	83229521	-1.4577
1	83281337	-1.12149
1	83340645	-0.894294
1	83360277	-0.360887
1	83364067	0.046901
1	83388838	0.555737
1	83464209	0.406125
1	83497531	0.391611
1	83537162	0.400531
1	83630752	0.450952
1	83704177	0.845804
1	83809826	0.445975
1	83831914	1.15188
1	83930883	0.819417
1	83955454	0.553012
1	84059735	0.213012
1	84149938	0.471173
1	84262422	0.0682617
1	84457317	0.10499
1	84489099	0.644931
1	84536027	0.699841
1	84545432	0.872827
1	84650588	0.281192
1	84688611	0.417188
1	84736257	0.302114
1	84843424	0.742669
1	85013447	0.731129
1	85168403	1.12814
1	85210477	0.678023
1	85230065	0.208002
1	85263262	-0.343181
1	85287791	-0.635875
1	85390128	-0.535679
1	85432853	-0.788015
1	85573558	-0.727517
1	85694459	-1.05551
1	85884509	-0.318032
1	85992142	-0.535324
1	86163432	-0.342958
1	86218295	-0.182151
1	86325233	-0.0301191
1	86428158	0.0474383
1	86514008	-0.301189
1	86609038	-0.286922
1	86722694	-0.459831
1	86867948	-0.726288
1	86939412	-1.71137
1	87126414	-1.71311
1	87223682	-1.28162
1	87324214	-1.20183
1	87378967	-1.14001
1	87466497	-0.262839
1	87482393	0.460512
1	87538399	1.45471
1	87540868	1.73755
1	87714842	1.91788
1	87756116	2.01921
1	87888531	1.93971
1	87920063	1.45156
1	87988887	1.52126
1	88038266	1.53874
1	88062735	0.857773
1	88203085	0.195972
1	88222932	-0.77687
1	88553717	-1.00889
1	88653916	-0.110385
1	88748787	0.623532
1	88814070	1.49818
1	88845196	1.74758
1	88927684	2.04055
1	88991744	2.04594
1	89139119	2.09252
1	89195765	2.16318
1	89382519	2.10762
1	89498104	2.12719
1	89681460	1.46072
1	89734412	0.793625
1	89846748	0.305797
1	89921495	0.280346
1	90011195	-0.399162
1	90044935	0.10649
1	90119979	-0.0659113
1	90145655	0.55172
1	90243588	0.942845
1	90394063	1.30651
1	90471295	0.930725
1	90662829	0.72788
1	90743462	1.08707
1	90844707	0.654235
1	90980495	1.25813
1	91094583	0.551061
1	91112987	0.40296
1	91194471	0.759441
1	91325558	0.59519
1	91441674	0.413501
1	91562702	0.752216
1	91642907	1.17257
1	91733398	0.653938
1	91851579	0.671075
1	91929991	0.37482
1	91974597	0.713703
1	91981726	1.03753
1	92112644	0.248977
1	92198880	0.328874
1	92249488	0.211116
1	92265699	0.858441
1	92294447	0.748988
1	92305246	0.638524
1	92324439	1.29411
1	92383330	1.94473
1	92492591	2.60001
1	92565775	2.50079
1	92664935	3.6044
1	92760873	3.73698
1	92777808	3.8564
1	92813265	2.89349
1	92942659	2.64478
1	93082147	2.47108
[truncated: 49,745 more rows]
