# Supplementary material for: A genome-wide scan for diversifying selection signatures in selected horse breeds
Source: PLoS One. 2019 Jan 30;14(1):e0210751. doi: 10.1371/journal.pone.0210751 (PMC6353161; doi:10.1371/journal.pone.0210751)
Supplement: S7 File — (XLSX) [file pone.0210751.s007.xlsx]

## Sheet: Light vs. Draft
chrom	Gene Start	Gene End	ENSEMBL ID 1	ENSEMBL ID 2	ENSEMBL ID 3	Name	Description
chr2	42323277	42585656	ENSECAT00000009209.1	ENSECAG00000008638.1	ENSECAG00000008638	RERE	ARGININE-GLUTAMIC ACID DIPEPTIDE REPEATS PROTEIN (PTHR13859:SF12)
chr2	42595676	42611936	ENSECAT00000015119.1	ENSECAG00000014328.1	ENSECAG00000014328	SLC45A1	PROTON-ASSOCIATED SUGAR TRANSPORTER A (PTHR19432:SF6)
chr2	75147689	75312625	ENSECAT00000007816.1	ENSECAG00000006983.1	ENSECAG00000006983	RAPGEF2	RAP GUANINE NUCLEOTIDE EXCHANGE FACTOR 2 (PTHR23113:SF217)
chr2	75290016	75290567	ENSECAT00000010012.1	ENSECAG00000009810.1	ENSECAG00000009810
chr2	75480524	75527216	ENSECAT00000010033.1	ENSECAG00000009815.1	ENSECAG00000009815	C4orf45	SUBFAMILY NOT NAMED (PTHR34833:SF1)
chr2	75530685	75531127	ENSECAT00000010047.1	ENSECAG00000009838.1	ENSECAG00000009838
chr2	75532641	75533163	ENSECAT00000003227.1	ENSECAG00000003376.1	ENSECAG00000003376	unassigned	LINE-1 RETROTRANSPOSABLE ELEMENT ORF1 PROTEIN (PTHR11505:SF195)
chr2	75543253	75628856	ENSECAT00000010752.1	ENSECAG00000010321.1	ENSECAG00000010321	FNIP2	FOLLICULIN-INTERACTING PROTEIN 2 (PTHR21634:SF11)
chr2	101208541	101277206	ENSECAT00000012475.1	ENSECAG00000011831.1	ENSECAG00000011831	INTU	PROTEIN INTURNED (PTHR21082:SF4)
chr2	101501676	101502261	ENSECAT00000003801.1	ENSECAG00000003932.1	ENSECAG00000003932
chr2	101646832	101650662	ENSECAT00000013297.1	ENSECAG00000012798.1	ENSECAG00000012798
chr4	16007896	16007958	ENSECAT00000029448.1	ENSECAG00000027282.1	ENSECAG00000027282
chr4	16026517	16026627	ENSECAT00000029542.1	ENSECAG00000027376.1	ENSECAG00000027376
chr4	16102378	16243343	ENSECAT00000027045.1	ENSECAG00000025044.1	ENSECAG00000025044	ADCY1	ADENYLATE CYCLASE TYPE 1 (PTHR45627:SF17)
chr4	16280515	16284828	ENSECAT00000015626.1	ENSECAG00000014889.1	ENSECAG00000014889	IGFBP1	INSULIN-LIKE GROWTH FACTOR-BINDING PROTEIN 1 (PTHR11551:SF6)
chr4	16295111	16300689	ENSECAT00000019151.1	ENSECAG00000018104.1	ENSECAG00000018104	unassigned	INSULIN-LIKE GROWTH FACTOR-BINDING PROTEIN 3 (PTHR11551:SF3)
chr4	16565573	16565671	ENSECAT00000028243.1	ENSECAG00000026231.1	ENSECAG00000026231
chr5	52367558	52454917	ENSECAT00000023985.1	ENSECAG00000022378.1	ENSECAG00000022378	IGSF3	IMMUNOGLOBULIN SUPERFAMILY MEMBER 3 (PTHR12207:SF21)
chr5	52474367	52488930	ENSECAT00000026217.1	ENSECAG00000024391.1	ENSECAG00000024391	CD58	LYMPHOCYTE FUNCTION-ASSOCIATED ANTIGEN 3 (PTHR21063:SF4)
chr5	52605330	52625017	ENSECAT00000026804.1	ENSECAG00000024623.1	ENSECAG00000024623	ATP1A1	SODIUM/POTASSIUM-TRANSPORTING ATPASE SUBUNIT ALPHA-1 (PTHR43294:SF9)
chr7	40086836	40087598	ENSECAT00000002777.1	ENSECAG00000002949.1	ENSECAG00000002949
chr7	40440182	40610628	ENSECAT00000007604.1	ENSECAG00000007574.1	ENSECAG00000007574	NTM	NEUROTRIMIN (PTHR42757:SF9)
chr7	40638349	40639092	ENSECAT00000008579.1	ENSECAG00000008476.1	ENSECAG00000008476
chr7	40639219	40640623	ENSECAT00000002807.1	ENSECAG00000002967.1	ENSECAG00000002967
chr7	40640875	40668602	ENSECAT00000008968.1	ENSECAG00000008849.1	ENSECAG00000008849	unassigned	LINE-1 RETROTRANSPOSABLE ELEMENT ORF2 PROTEIN (PTHR19446:SF399)
chr7	40702841	40907588	ENSECAT00000009406.1	ENSECAG00000009233.1	ENSECAG00000009233	OPCML	OPIOID-BINDING PROTEIN/CELL ADHESION MOLECULE (PTHR42757:SF17)
chr8	21089434	21096156	ENSECAT00000008314.1	ENSECAG00000007867.1	ENSECAG00000007867	MYL2	MYOSIN REGULATORY LIGHT CHAIN 2, VENTRICULAR/CARDIAC MUSCLE ISOFORM (PTHR23049:SF9)
chr8	21098990	21127587	ENSECAT00000017784.1	ENSECAG00000016878.1	ENSECAG00000016878	CCDC63	COILED-COIL DOMAIN-CONTAINING PROTEIN 63 (PTHR21694:SF18)
chr8	21204017	21212872	ENSECAT00000018299.1	ENSECAG00000017228.1	ENSECAG00000017228	PPP1CC	SERINE/THREONINE-PROTEIN PHOSPHATASE PP1-GAMMA CATALYTIC SUBUNIT (PTHR11668:SF204)
chr8	21212897	21213478	ENSECAT00000001208.1	ENSECAG00000001393.1	ENSECAG00000001393	unassigned	0
chr8	21261203	21271724	ENSECAT00000023527.1	ENSECAG00000022050.1	ENSECAG00000022050	HVCN1	VOLTAGE-GATED HYDROGEN CHANNEL 1 (PTHR46480:SF1)
chr8	21275494	21295645	ENSECAT00000024813.1	ENSECAG00000023160.1	ENSECAG00000023160	TCTN1	TECTONIC-1 (PTHR14611:SF1)
chr8	21340337	21352634	ENSECAT00000006678.1	ENSECAG00000006568.1	ENSECAG00000006568	PPTC7	PROTEIN PHOSPHATASE PTC7 HOMOLOG (PTHR12320:SF1)
chr8	21357696	21387884	ENSECAT00000008465.1	ENSECAG00000008337.1	ENSECAG00000008337	RAD9B	CELL CYCLE CHECKPOINT CONTROL PROTEIN RAD9B (PTHR15237:SF2)
chr8	21389986	21397774	ENSECAT00000009127.1	ENSECAG00000008902.1	ENSECAG00000008902	VPS29	SUBFAMILY NOT NAMED (PTHR11124:SF20)
chr8	21398812	21406683	ENSECAT00000016367.1	ENSECAG00000015635.1	ENSECAG00000015635	FAM216A	PROTEIN FAM216A (PTHR16476:SF1)
chr8	21407365	21418691	ENSECAT00000017066.1	ENSECAG00000016144.1	ENSECAG00000016144	GPN3	GPN-LOOP GTPASE 3 (PTHR21231:SF7)
chr8	21421661	21431074	ENSECAT00000021825.1	ENSECAG00000020416.1	ENSECAG00000020416	ARPC3	ACTIN-RELATED PROTEIN 2/3 COMPLEX SUBUNIT 3 (PTHR12391:SF1)
chr8	21444323	21464292	ENSECAT00000024601.1	ENSECAG00000022848.1	ENSECAG00000022848	ANAPC7	ANAPHASE-PROMOTING COMPLEX SUBUNIT 7 (PTHR12558:SF8)
chr8	21809965	21930517	ENSECAT00000023915.1	ENSECAG00000022379.1	ENSECAG00000022379	RNF34	E3 UBIQUITIN-PROTEIN LIGASE RNF34 (PTHR14879:SF3)
chr8	21848014	21886020	ENSECAT00000025972.1	ENSECAG00000023913.1	ENSECAG00000023913	ANAPC5	ANAPHASE-PROMOTING COMPLEX SUBUNIT 5 (PTHR12830:SF9)
chr8	21934248	22047993	ENSECAT00000023609.1	ENSECAG00000021840.1	ENSECAG00000021840	KDM2B	F-BOX/LRR-REPEAT PROTEIN 19-RELATED (PTHR23123:SF10)
chr8	22063772	22063876	ENSECAT00000027626.1	ENSECAG00000025614.1	ENSECAG00000025614
chr8	22077093	22088823	ENSECAT00000013459.1	ENSECAG00000012954.1	ENSECAG00000012954	ORAI1	CALCIUM RELEASE-ACTIVATED CALCIUM CHANNEL PROTEIN 1 (PTHR31501:SF3)
chr8	22093021	22102737	ENSECAT00000015940.1	ENSECAG00000015191.1	ENSECAG00000015191	MORN3	MORN REPEAT-CONTAINING PROTEIN 3 (PTHR46511:SF1)
chr8	22129087	22167295	ENSECAT00000017493.1	ENSECAG00000016299.1	ENSECAG00000016299	TMEM120B	TRANSMEMBRANE PROTEIN 120B (PTHR21433:SF2)
chr8	22170457	22180746	ENSECAT00000026710.1	ENSECAG00000024780.1	ENSECAG00000024780	RHOF	RHO-RELATED GTP-BINDING PROTEIN RHOF (PTHR24072:SF99)
chr8	22192272	22213040	ENSECAT00000007091.1	ENSECAG00000006549.1	ENSECAG00000006549	SETD1B	HISTONE-LYSINE N-METHYLTRANSFERASE SETD1B (PTHR45814:SF1)
chr11	28877542	28879698	ENSECAT00000002694.1	ENSECAG00000002842.1	ENSECAG00000002842	KIF2B	KINESIN-LIKE PROTEIN KIF2B (PTHR24115:SF524)
chr11	28891771	28891904	ENSECAT00000029283.1	ENSECAG00000027117.1	ENSECAG00000027117
chr11	29639280	29699742	ENSECAT00000014842.1	ENSECAG00000014174.1	ENSECAG00000014174	unassigned	TOM1-LIKE PROTEIN 1 (PTHR13856:SF28)
chr11	29701748	29707395	ENSECAT00000016323.1	ENSECAG00000015531.1	ENSECAG00000015531	COX11	CYTOCHROME C OXIDASE ASSEMBLY PROTEIN COX11, MITOCHONDRIAL (PTHR21320:SF3)
chr11	29719790	29801103	ENSECAT00000017316.1	ENSECAG00000016386.1	ENSECAG00000016386	STXBP4	SYNTAXIN-BINDING PROTEIN 4 (PTHR19964:SF16)
chr11	29954151	29999962	ENSECAT00000017893.1	ENSECAG00000016953.1	ENSECAG00000016953	HLF	HEPATIC LEUKEMIA FACTOR (PTHR11988:SF28)
chr11	30050928	30068443	ENSECAT00000018762.1	ENSECAG00000017588.1	ENSECAG00000017588	MMD	MONOCYTE TO MACROPHAGE DIFFERENTIATION FACTOR (PTHR20855:SF26)
chr18	49331662	49508422	ENSECAT00000004939.1	ENSECAG00000004756.1	ENSECAG00000004756	METTL5	METHYLTRANSFERASE-LIKE PROTEIN 5 (PTHR23290:SF0)
chr18	49360769	49580469	ENSECAT00000007470.1	ENSECAG00000006675.1	ENSECAG00000006675	UBR3	E3 UBIQUITIN-PROTEIN LIGASE UBR3 (PTHR21497:SF39)
chr18	49509388	49510014	ENSECAT00000025015.1	ENSECAG00000023384.1	ENSECAG00000023384
chr18	49615555	49615662	ENSECAT00000028346.1	ENSECAG00000026334.1	ENSECAG00000026334
chr18	49680019	50072604	ENSECAT00000029112.1	ENSECAG00000000293.2	ENSECAG00000000293	MYO3B	MYOSIN-IIIB (PTHR46256:SF1)
chr18	49778715	49779193	ENSECAT00000025614.1	ENSECAG00000023900.1	ENSECAG00000023900
chr18	50078358	50080500	ENSECAT00000003479.1	ENSECAG00000003625.1	ENSECAG00000003625
chr18	50080767	50082171	ENSECAT00000003510.1	ENSECAG00000003666.1	ENSECAG00000003666
chr18	50082298	50083041	ENSECAT00000010340.1	ENSECAG00000010076.1	ENSECAG00000010076
chr18	50127235	50127555	ENSECAT00000011349.1	ENSECAG00000011030.1	ENSECAG00000011030
chr18	50180789	50194587	ENSECAT00000011619.1	ENSECAG00000011259.1	ENSECAG00000011259	ERICH2	GLUTAMATE-RICH PROTEIN 2 (PTHR21520:SF2)
chr18	50211300	50248755	ENSECAT00000013919.1	ENSECAG00000012405.1	ENSECAG00000012405	GAD1	GLUTAMATE DECARBOXYLASE 1 (PTHR45677:SF5)
chr18	50302323	50332768	ENSECAT00000014356.1	ENSECAG00000013383.1	ENSECAG00000013383	GORASP2	GOLGI REASSEMBLY-STACKING PROTEIN 2 (PTHR12893:SF1)
chr18	50354453	50446679	ENSECAT00000024734.1	ENSECAG00000022790.1	ENSECAG00000022790	TLK1	SERINE/THREONINE-PROTEIN KINASE TOUSLED-LIKE 1 (PTHR22974:SF22)
chr18	50449207	50451349	ENSECAT00000003542.1	ENSECAG00000003689.1	ENSECAG00000003689
chr19	50599345	50788357	ENSECAT00000015133.1	ENSECAG00000014300.1	ENSECAG00000014300	CBLB	E3 UBIQUITIN-PROTEIN LIGASE CBL-B (PTHR23007:SF3)
chr19	50852571	51036659	ENSECAT00000020241.1	ENSECAG00000018670.1	ENSECAG00000018670	ALCAM	CD166 ANTIGEN (PTHR11973:SF2)
chr19	51103530	51103935	ENSECAT00000008108.1	ENSECAG00000008065.1	ENSECAG00000008065
chr22	45411981	45417837	ENSECAT00000027091.1	ENSECAG00000025099.1	ENSECAG00000025099	TUBB1	TUBULIN BETA-1 CHAIN (PTHR11588:SF112)
chr22	45416951	45417062	ENSECAT00000027694.1	ENSECAG00000025682.1	ENSECAG00000025682
chr22	45421599	45425255	ENSECAT00000027169.1	ENSECAG00000025162.1	ENSECAG00000025162	ATP5E	ATP SYNTHASE SUBUNIT EPSILON, MITOCHONDRIAL (PTHR12448:SF0)
chr22	45427832	45471770	ENSECAT00000000477.1	ENSECAG00000000513.1	ENSECAG00000000513	PRELID3B	PRELI DOMAIN CONTAINING PROTEIN 3B (PTHR11158:SF22)
chr22	45568580	45631462	ENSECAT00000004264.1	ENSECAG00000004219.1	ENSECAG00000004219	ZNF831	ZINC FINGER PROTEIN 831 (PTHR47166:SF1)
chr22	45674703	45695120	ENSECAT00000006244.1	ENSECAG00000006225.1	ENSECAG00000006225	EDN3	ENDOTHELIN-3 (PTHR13874:SF11)

## Sheet: Primitive vs. Light
chrom	Gene Start	Gene End	ENSEMBL ID 1	ENSEMBL ID 2	ENSEMBL ID 3	Name	Description
chr2	40494630	40898495	ENSECAT00000012723.1	ENSECAG00000012139.1	ENSECAG00000012139	PEX14	PEROXISOMAL MEMBRANE PROTEIN PEX14 (PTHR23058:SF0)
chr2	40900083	40908857	ENSECAT00000018718.1	ENSECAG00000017582.1	ENSECAG00000017582	DFFA	SUBFAMILY NOT NAMED (PTHR12306:SF16)
chr2	40914826	40928122	ENSECAT00000020613.1	ENSECAG00000019483.1	ENSECAG00000019483	APITD1-CORT	CENTROMERE PROTEIN S (PTHR22980:SF4)
chr2	40941528	40956448	ENSECAT00000020891.1	ENSECAG00000019711.1	ENSECAG00000019711	PGD	6-PHOSPHOGLUCONATE DEHYDROGENASE, DECARBOXYLATING (PTHR11811:SF45)
chr2	40977062	41090895	ENSECAT00000023743.1	ENSECAG00000020336.1	ENSECAG00000020336	KIF1B	KINESIN-LIKE PROTEIN KIF1B (PTHR24115:SF328)
chr2	41135014	41256326	ENSECAT00000009022.1	ENSECAG00000008307.1	ENSECAG00000008307	UBE4B	UBIQUITIN CONJUGATION FACTOR E4 B (PTHR13931:SF14)
chr2	41290847	41301206	ENSECAT00000021454.1	ENSECAG00000020250.1	ENSECAG00000020250	unassigned
chr2	41309888	41315477	ENSECAT00000022379.1	ENSECAG00000020988.1	ENSECAG00000020988	NMNAT1	NICOTINAMIDE/NICOTINIC ACID MONONUCLEOTIDE ADENYLYLTRANSFERASE 1 (PTHR12039:SF0)
chr2	41335751	41344322	ENSECAT00000023791.1	ENSECAG00000022235.1	ENSECAG00000022235	LZIC	PROTEIN LZIC (PTHR16505:SF8)
chr2	42139010	42151046	ENSECAT00000006878.1	ENSECAG00000003345.1	ENSECAG00000003345	ENO1	ALPHA-ENOLASE (PTHR11902:SF12)
chr2	42323277	42585656	ENSECAT00000009209.1	ENSECAG00000008638.1	ENSECAG00000008638	RERE	ARGININE-GLUTAMIC ACID DIPEPTIDE REPEATS PROTEIN (PTHR13859:SF12)
chr2	42595676	42611936	ENSECAT00000015119.1	ENSECAG00000014328.1	ENSECAG00000014328	SLC45A1	PROTON-ASSOCIATED SUGAR TRANSPORTER A (PTHR19432:SF6)
chr2	100091623	100183567	ENSECAT00000025577.1	ENSECAG00000023838.1	ENSECAG00000023838	C4orf33	UPF0462 PROTEIN C4ORF33 (PTHR31475:SF3)
chr2	100135418	100135883	ENSECAT00000003732.1	ENSECAG00000003870.1	ENSECAG00000003870
chr2	100184393	100329118	ENSECAT00000025970.1	ENSECAG00000024050.1	ENSECAG00000024050	SCLT1	SUBFAMILY NOT NAMED (PTHR35970:SF1)
chr2	100340899	100365325	ENSECAT00000026262.1	ENSECAG00000024419.1	ENSECAG00000024419	unassigned	PROTEIN JADE-1 (PTHR13793:SF79)
chr2	100556769	100556832	ENSECAT00000029340.1	ENSECAG00000027174.1	ENSECAG00000027174
chr2	100768909	100784094	ENSECAT00000026349.1	ENSECAG00000024492.1	ENSECAG00000024492	PGRMC2	MEMBRANE-ASSOCIATED PROGESTERONE RECEPTOR COMPONENT 2 (PTHR10281:SF24)
chr2	100795678	100843502	ENSECAT00000000876.1	ENSECAG00000000907.1	ENSECAG00000000907	unassigned	LA-RELATED PROTEIN 1B (PTHR22792:SF50)
chr4	16007896	16007958	ENSECAT00000029448.1	ENSECAG00000027282.1	ENSECAG00000027282
chr4	16026517	16026627	ENSECAT00000029542.1	ENSECAG00000027376.1	ENSECAG00000027376
chr4	16102378	16243343	ENSECAT00000027045.1	ENSECAG00000025044.1	ENSECAG00000025044	ADCY1	ADENYLATE CYCLASE TYPE 1 (PTHR45627:SF17)
chr4	16280515	16284828	ENSECAT00000015626.1	ENSECAG00000014889.1	ENSECAG00000014889	IGFBP1	INSULIN-LIKE GROWTH FACTOR-BINDING PROTEIN 1 (PTHR11551:SF6)
chr4	16295111	16300689	ENSECAT00000019151.1	ENSECAG00000018104.1	ENSECAG00000018104	unassigned	INSULIN-LIKE GROWTH FACTOR-BINDING PROTEIN 3 (PTHR11551:SF3)
chr5	55424633	55479980	ENSECAT00000020085.1	ENSECAG00000018698.1	ENSECAG00000018698	LRIG2	LEUCINE-RICH REPEATS AND IMMUNOGLOBULIN-LIKE DOMAINS PROTEIN 2 (PTHR24373:SF306)
chr5	55580923	55603370	ENSECAT00000023132.1	ENSECAG00000021627.1	ENSECAG00000021627	SLC16A1	MONOCARBOXYLATE TRANSPORTER 1 (PTHR11360:SF24)
chr5	55712109	55715911	ENSECAT00000024611.1	ENSECAG00000023004.1	ENSECAG00000023004
chr5	55721625	55726678	ENSECAT00000001957.1	ENSECAG00000002090.1	ENSECAG00000002090	unassigned	SUBFAMILY NOT NAMED (PTHR11360:SF178)
chr5	55800403	55805530	ENSECAT00000005455.1	ENSECAG00000005328.1	ENSECAG00000005328	FAM19A3	PROTEIN FAM19A3 (PTHR31770:SF3)
chr5	55810361	55815451	ENSECAT00000008213.1	ENSECAG00000007948.1	ENSECAG00000007948	PPM1J	PROTEIN PHOSPHATASE 1J (PTHR13832:SF305)
chr5	55820081	55824460	ENSECAT00000010529.1	ENSECAG00000010174.1	ENSECAG00000010174	RHOA	RHO-RELATED GTP-BINDING PROTEIN RHOC (PTHR24072:SF100)
chr5	55825140	55835472	ENSECAT00000012328.1	ENSECAG00000011530.1	ENSECAG00000011530	MOV10	HELICASE MOV-10-RELATED (PTHR10887:SF322)
chr5	55853344	55897158	ENSECAT00000018103.1	ENSECAG00000016995.1	ENSECAG00000016995	CAPZA1	F-ACTIN-CAPPING PROTEIN SUBUNIT ALPHA-1 (PTHR10653:SF5)
chr5	55897719	55959231	ENSECAT00000020600.1	ENSECAG00000019081.1	ENSECAG00000019081	ST7L	SUPPRESSOR OF TUMORIGENICITY 7 PROTEIN-LIKE (PTHR12745:SF4)
chr5	55977527	55989729	ENSECAT00000006016.1	ENSECAG00000004705.1	ENSECAG00000004705	WNT2B	PROTEIN WNT-2B (PTHR12027:SF93)
chr5	56038130	56074031	ENSECAT00000011206.1	ENSECAG00000010817.1	ENSECAG00000010817	CTTNBP2NL	CTTNBP2 N-TERMINAL-LIKE PROTEIN (PTHR23166:SF9)
chr7	36840461	36841957	ENSECAT00000011192.1	ENSECAG00000010889.1	ENSECAG00000010889
chr7	36843473	36844166	ENSECAT00000003288.1	ENSECAG00000003444.1	ENSECAG00000003444	unassigned	LINE-1 RETROTRANSPOSABLE ELEMENT ORF1 PROTEIN (PTHR11505:SF195)
chr7	37115366	37176962	ENSECAT00000011498.1	ENSECAG00000010897.1	ENSECAG00000010897	ETS1	PROTEIN C-ETS-1 (PTHR11849:SF209)
chr8	21089434	21096156	ENSECAT00000008314.1	ENSECAG00000007867.1	ENSECAG00000007867	MYL2	MYOSIN REGULATORY LIGHT CHAIN 2, VENTRICULAR/CARDIAC MUSCLE ISOFORM (PTHR23049:SF9)
chr8	21098990	21127587	ENSECAT00000017784.1	ENSECAG00000016878.1	ENSECAG00000016878	CCDC63	COILED-COIL DOMAIN-CONTAINING PROTEIN 63 (PTHR21694:SF18)
chr8	21204017	21212872	ENSECAT00000018299.1	ENSECAG00000017228.1	ENSECAG00000017228	PPP1CC	SERINE/THREONINE-PROTEIN PHOSPHATASE PP1-GAMMA CATALYTIC SUBUNIT (PTHR11668:SF204)
chr8	21212897	21213478	ENSECAT00000001208.1	ENSECAG00000001393.1	ENSECAG00000001393	unassigned
chr8	21261203	21271724	ENSECAT00000023527.1	ENSECAG00000022050.1	ENSECAG00000022050	HVCN1	VOLTAGE-GATED HYDROGEN CHANNEL 1 (PTHR46480:SF1)
chr8	21275494	21295645	ENSECAT00000024813.1	ENSECAG00000023160.1	ENSECAG00000023160	TCTN1	TECTONIC-1 (PTHR14611:SF1)
chr8	21340337	21352634	ENSECAT00000006678.1	ENSECAG00000006568.1	ENSECAG00000006568	PPTC7	PROTEIN PHOSPHATASE PTC7 HOMOLOG (PTHR12320:SF1)
chr8	21357696	21387884	ENSECAT00000008465.1	ENSECAG00000008337.1	ENSECAG00000008337	RAD9B	CELL CYCLE CHECKPOINT CONTROL PROTEIN RAD9B (PTHR15237:SF2)
chr8	21389986	21397774	ENSECAT00000009127.1	ENSECAG00000008902.1	ENSECAG00000008902	VPS29	SUBFAMILY NOT NAMED (PTHR11124:SF20)
chr8	21398812	21406683	ENSECAT00000016367.1	ENSECAG00000015635.1	ENSECAG00000015635	FAM216A	PROTEIN FAM216A (PTHR16476:SF1)
chr8	21407365	21418691	ENSECAT00000017066.1	ENSECAG00000016144.1	ENSECAG00000016144	GPN3	GPN-LOOP GTPASE 3 (PTHR21231:SF7)
chr8	21421661	21431074	ENSECAT00000021825.1	ENSECAG00000020416.1	ENSECAG00000020416	ARPC3	ACTIN-RELATED PROTEIN 2/3 COMPLEX SUBUNIT 3 (PTHR12391:SF1)
chr8	21444323	21464292	ENSECAT00000024601.1	ENSECAG00000022848.1	ENSECAG00000022848	ANAPC7	ANAPHASE-PROMOTING COMPLEX SUBUNIT 7 (PTHR12558:SF8)
chr8	21486133	21540354	ENSECAT00000008186.1	ENSECAG00000007671.1	ENSECAG00000007671	ATP2A2	SARCOPLASMIC/ENDOPLASMIC RETICULUM CALCIUM ATPASE 2 (PTHR42861:SF18)
chr19	50211604	50211740	ENSECAT00000029616.1	ENSECAG00000027450.1	ENSECAG00000027450
chr19	50599345	50788357	ENSECAT00000015133.1	ENSECAG00000014300.1	ENSECAG00000014300	CBLB	E3 UBIQUITIN-PROTEIN LIGASE CBL-B (PTHR23007:SF3)
chr19	50852571	51036659	ENSECAT00000020241.1	ENSECAG00000018670.1	ENSECAG00000018670	ALCAM	CD166 ANTIGEN (PTHR11973:SF2)
chr19	51103530	51103935	ENSECAT00000008108.1	ENSECAG00000008065.1	ENSECAG00000008065
chr22	1133269	1245224	ENSECAT00000006450.1	ENSECAG00000006421.1	ENSECAG00000006421	SYNDIG1	SYNAPSE DIFFERENTIATION-INDUCING GENE PROTEIN 1 (PTHR14768:SF3)
chr22	1237921	1238341	ENSECAT00000008701.1	ENSECAG00000008607.1	ENSECAG00000008607	unassigned
chr22	1517489	1519031	ENSECAT00000005902.1	ENSECAG00000005971.1	ENSECAG00000005971
chr22	22875186	22928013	ENSECAT00000019890.1	ENSECAG00000018448.1	ENSECAG00000018448	TTLL9	TUBULIN POLYGLUTAMYLASE TTLL9-RELATED (PTHR12241:SF39)
chr22	22931051	22936439	ENSECAT00000009698.1	ENSECAG00000009432.1	ENSECAG00000009432	PDRG1	P53 AND DNA DAMAGE-REGULATED PROTEIN 1 (PTHR21162:SF0)
chr22	22952551	22975934	ENSECAT00000013899.1	ENSECAG00000013313.1	ENSECAG00000013313	unassigned	XK-RELATED PROTEIN 7 (PTHR16024:SF7)
chr22	22987229	23004479	ENSECAT00000014948.1	ENSECAG00000014210.1	ENSECAG00000014210	CCM2L	CEREBRAL CAVERNOUS MALFORMATIONS 2 PROTEIN-LIKE (PTHR21642:SF2)
chr22	23021404	23060477	ENSECAT00000019564.1	ENSECAG00000017707.1	ENSECAG00000017707	HCK	TYROSINE-PROTEIN KINASE HCK (PTHR24418:SF245)
chr22	23099937	23122828	ENSECAT00000000511.1	ENSECAG00000000547.1	ENSECAG00000000547	TM9SF4	TRANSMEMBRANE 9 SUPERFAMILY MEMBER 4 (PTHR10766:SF95)
chr22	23134681	23135518	ENSECAT00000008190.1	ENSECAG00000008121.1	ENSECAG00000008121	unassigned	TESTIS-SPECIFIC Y-ENCODED-LIKE PROTEIN 3-RELATED (PTHR11875:SF51)
chr22	23140892	23146393	ENSECAT00000008497.1	ENSECAG00000008341.1	ENSECAG00000008341	PLAGL2	ZINC FINGER PROTEIN PLAGL2 (PTHR24408:SF20)
chr22	23152185	23173863	ENSECAT00000010722.1	ENSECAG00000010306.1	ENSECAG00000010306	POFUT1	GDP-FUCOSE PROTEIN O-FUCOSYLTRANSFERASE 1 (PTHR21420:SF3)
chr22	23207694	23207777	ENSECAT00000027422.1	ENSECAG00000025410.1	ENSECAG00000025410
chr22	23222794	23237484	ENSECAT00000015369.1	ENSECAG00000014528.1	ENSECAG00000014528	KIF3B	KINESIN-LIKE PROTEIN KIF3B (PTHR24115:SF744)
chr22	23264972	23320627	ENSECAT00000023626.1	ENSECAG00000022110.1	ENSECAG00000022110	ASXL1	POLYCOMB GROUP PROTEIN ASXL1-RELATED (PTHR13578:SF19)
chr22	23330129	23402328	ENSECAT00000026591.1	ENSECAG00000024664.1	ENSECAG00000024664	NOL4L	NUCLEOLAR PROTEIN 4-LIKE (PTHR12449:SF19)
chr22	23532951	23545969	ENSECAT00000007932.1	ENSECAG00000007694.1	ENSECAG00000007694	COMMD7	COMM DOMAIN-CONTAINING PROTEIN 7 (PTHR16231:SF2)
chr22	23585520	23608643	ENSECAT00000013478.1	ENSECAG00000012102.1	ENSECAG00000012102	DNMT3B	DNA (CYTOSINE-5)-METHYLTRANSFERASE 3B (PTHR23068:SF9)
chr22	23620845	23642497	ENSECAT00000010624.1	ENSECAG00000010222.1	ENSECAG00000010222	MAPRE1	MICROTUBULE-ASSOCIATED PROTEIN RP/EB FAMILY MEMBER 1 (PTHR10623:SF20)
chr22	23655648	23667008	ENSECAT00000029132.1	ENSECAG00000026847.1	ENSECAG00000026847	unassigned	DDB1- AND CUL4-ASSOCIATED FACTOR 11 (PTHR19847:SF7)

## Sheet: Primitive vs. Draft
chrom	Gene Start	Gene End	ENSEMBL ID 1	ENSEMBL ID 2	ENSEMBL ID 3	Name	Description
chr1	75288344	75337410	ENSECAT00000021144.1	ENSECAG00000019821.1	ENSECAG00000019821	GPR137B	INTEGRAL MEMBRANE PROTEIN GPR137B (PTHR15146:SF0)
chr1	75381449	75385136	ENSECAT00000016050.1	ENSECAG00000015323.1	ENSECAG00000015323	unassigned	LINE-1 RETROTRANSPOSABLE ELEMENT ORF2 PROTEIN (PTHR19446:SF399)
chr1	75385296	75386121	ENSECAT00000002996.1	ENSECAG00000003140.1	ENSECAG00000003140	unassigned	LINE-1 RETROTRANSPOSABLE ELEMENT ORF1 PROTEIN (PTHR11505:SF195)
chr1	75400432	75475652	ENSECAT00000017772.1	ENSECAG00000016615.1	ENSECAG00000016615	NID1	NIDOGEN-1 (PTHR46513:SF6)
chr1	75595807	75745716	ENSECAT00000008004.1	ENSECAG00000006981.1	ENSECAG00000006981	LYST	LYSOSOMAL-TRAFFICKING REGULATOR (PTHR13743:SF86)
chr1	75679819	75680502	ENSECAT00000011547.1	ENSECAG00000011215.1	ENSECAG00000011215
chr1	75804085	75830836	ENSECAT00000012612.1	ENSECAG00000012185.1	ENSECAG00000012185	GNG4	GUANINE NUCLEOTIDE-BINDING PROTEIN G(I)/G(S)/G(O) SUBUNIT GAMMA-4 (PTHR13809:SF21)
chr1	75859280	75907593	ENSECAT00000014100.1	ENSECAG00000013338.1	ENSECAG00000013338	B3GALNT2	UDP-GALNAC:BETA-1,3-N-ACETYLGALACTOSAMINYLTRANSFERASE 2 (PTHR11214:SF219)
chr1	75908981	75930813	ENSECAT00000020205.1	ENSECAG00000018794.1	ENSECAG00000018794	TBCE	TUBULIN-SPECIFIC CHAPERONE E (PTHR15140:SF6)
chr1	75982070	75983474	ENSECAT00000004793.1	ENSECAG00000004927.1	ENSECAG00000004927
chr1	75998874	76004728	ENSECAT00000018777.1	ENSECAG00000017806.1	ENSECAG00000017806	GGPS1	GERANYLGERANYL PYROPHOSPHATE SYNTHASE (PTHR12001:SF44)
chr1	76073947	76158993	ENSECAT00000019320.1	ENSECAG00000017836.1	ENSECAG00000017836	ARID4B	AT-RICH INTERACTIVE DOMAIN-CONTAINING PROTEIN 4B (PTHR13964:SF24)
chr1	76163173	76179097	ENSECAT00000014013.1	ENSECAG00000013333.1	ENSECAG00000013333	RBM34	RNA-BINDING PROTEIN 34 (PTHR23236:SF25)
chr1	76182953	76197758	ENSECAT00000020937.1	ENSECAG00000019640.1	ENSECAG00000019640	TOMM20	MITOCHONDRIAL IMPORT RECEPTOR SUBUNIT TOM20 HOMOLOG (PTHR12430:SF2)
chr1	76183666	76183801	ENSECAT00000028624.1	ENSECAG00000026612.1	ENSECAG00000026612
chr3	105013067	105015042	ENSECAT00000026795.1	ENSECAG00000024856.1	ENSECAG00000024856
chr3	105557554	105558001	ENSECAT00000003744.1	ENSECAG00000003892.1	ENSECAG00000003892
chr3	105646546	105758011	ENSECAT00000000604.1	ENSECAG00000000648.1	ENSECAG00000000648	LCORL	LIGAND-DEPENDENT NUCLEAR RECEPTOR COREPRESSOR-LIKE PROTEIN (PTHR21545:SF10)
chr3	105686060	105686482	ENSECAT00000006507.1	ENSECAG00000006555.1	ENSECAG00000006555
chr3	105760249	105798901	ENSECAT00000008064.1	ENSECAG00000007470.1	ENSECAG00000007470	NCAPG	CONDENSIN COMPLEX SUBUNIT 3 (PTHR14418:SF5)
chr3	105788962	105789063	ENSECAT00000029337.1	ENSECAG00000027171.1	ENSECAG00000027171
chr3	105808100	105808880	ENSECAT00000002238.1	ENSECAG00000002410.1	ENSECAG00000002410	DCAF16	DDB1- AND CUL4-ASSOCIATED FACTOR 16 (PTHR16194:SF0)
chr3	105881950	105945696	ENSECAT00000014438.1	ENSECAG00000013661.1	ENSECAG00000013661	FAM184B	PROTEIN FAM184B (PTHR18870:SF8)
chr6	6263152	6366160	ENSECAT00000007391.1	ENSECAG00000007360.1	ENSECAG00000007360	MARCH4	E3 UBIQUITIN-PROTEIN LIGASE MARCH4 (PTHR46053:SF3)
chr6	6403080	6454865	ENSECAT00000008039.1	ENSECAG00000007683.1	ENSECAG00000007683	SMARCAL1	SWI/SNF-RELATED MATRIX-ASSOCIATED ACTIN-DEPENDENT REGULATOR OF CHROMATIN SUBFAMILY A-LIKE PROTEIN 1 (PTHR45766:SF3)
chr6	6468058	6470127	ENSECAT00000012437.1	ENSECAG00000012046.1	ENSECAG00000012046	RPL37A
chr8	18209491	18218190	ENSECAT00000013353.1	ENSECAG00000012861.2	ENSECAG00000012861	unassigned	T-BOX TRANSCRIPTION FACTOR TBX3 (PTHR11267:SF91)
chr8	18396027	18448361	ENSECAT00000018271.1	ENSECAG00000017114.1	ENSECAG00000017114	TBX5	T-BOX TRANSCRIPTION FACTOR TBX5 (PTHR11267:SF28)
chr11	22785512	22788920	ENSECAT00000022090.1	ENSECAG00000020811.1	ENSECAG00000020811	NEUROD2	NEUROGENIC DIFFERENTIATION FACTOR 2 (PTHR19290:SF83)
chr11	22847737	22884656	ENSECAT00000023062.1	ENSECAG00000021449.1	ENSECAG00000021449	CDK12	CYCLIN-DEPENDENT KINASE 12 (PTHR24056:SF126)
chr11	22891889	22915926	ENSECAT00000009851.1	ENSECAG00000009326.1	ENSECAG00000009326	MED1	MEDIATOR OF RNA POLYMERASE II TRANSCRIPTION SUBUNIT 1 (PTHR12881:SF10)
chr11	22968697	23019736	ENSECAT00000017440.1	ENSECAG00000016061.1	ENSECAG00000016061	FBXL20	F-BOX/LRR-REPEAT PROTEIN 20 (PTHR13318:SF47)
chr11	23029960	23037603	ENSECAT00000025241.1	ENSECAG00000023454.1	ENSECAG00000023454	unassigned	SUBFAMILY NOT NAMED (PTHR11037:SF12)
chr11	23048855	23060217	ENSECAT00000026268.1	ENSECAG00000024408.1	ENSECAG00000024408	STAC2	SH3 AND CYSTEINE-RICH DOMAIN-CONTAINING PROTEIN 2 (PTHR15135:SF5)
chr11	23066759	23070480	ENSECAT00000027076.1	ENSECAG00000025080.1	ENSECAG00000025080	RPL19	60S RIBOSOMAL PROTEIN L19 (PTHR10722:SF13)
chr11	23073960	23090428	ENSECAT00000002147.1	ENSECAG00000000637.1	ENSECAG00000000637	CACNB1	VOLTAGE-DEPENDENT L-TYPE CALCIUM CHANNEL SUBUNIT BETA-1 (PTHR11824:SF17)
chr11	23096270	23101483	ENSECAT00000009323.1	ENSECAG00000009024.1	ENSECAG00000009024	ARL5C	ADP-RIBOSYLATION FACTOR-LIKE PROTEIN 5C-RELATED (PTHR11711:SF148)
chr11	23105941	23160563	ENSECAT00000011291.1	ENSECAG00000010672.1	ENSECAG00000010672	PLXDC1	PLEXIN DOMAIN-CONTAINING PROTEIN 1 (PTHR13055:SF10)
chr11	23153076	23281571	ENSECAT00000014920.1	ENSECAG00000014311.1	ENSECAG00000014311	unassigned	60S RIBOSOMAL PROTEIN L23 (PTHR11761:SF8)
chr11	23194623	23214406	ENSECAT00000015382.1	ENSECAG00000014697.1	ENSECAG00000014697	FBXO47	F-BOX ONLY PROTEIN 47 (PTHR34098:SF1)
chr11	23227817	23257684	ENSECAT00000018410.1	ENSECAG00000017325.1	ENSECAG00000017325	LASP1	LIM AND SH3 DOMAIN PROTEIN 1 (PTHR46218:SF2)
chr11	23277549	23277683	ENSECAT00000028336.1	ENSECAG00000026324.1	ENSECAG00000026324
chr11	23279442	23279576	ENSECAT00000029828.1	ENSECAG00000027662.1	ENSECAG00000027662
chr11	23284702	23287893	ENSECAT00000028851.1	ENSECAG00000026877.1	ENSECAG00000026877	C17orf98	SUBFAMILY NOT NAMED (PTHR34221:SF2)
chr11	23302128	23322466	ENSECAT00000020398.1	ENSECAG00000019122.1	ENSECAG00000019122	CWC25	PRE-MRNA-SPLICING FACTOR CWC25 HOMOLOG (PTHR16196:SF0)
chr11	23334815	23347884	ENSECAT00000023949.1	ENSECAG00000022246.1	ENSECAG00000022246	PIP4K2B	PHOSPHATIDYLINOSITOL 5-PHOSPHATE 4-KINASE TYPE-2 BETA (PTHR23086:SF22)
chr11	23353440	23361106	ENSECAT00000001435.1	ENSECAG00000000987.1	ENSECAG00000000987	PSMB3	PROTEASOME SUBUNIT BETA TYPE-3 (PTHR11599:SF62)
chr11	23366022	23376525	ENSECAT00000007854.1	ENSECAG00000007453.1	ENSECAG00000007453	PCGF2	POLYCOMB GROUP RING FINGER PROTEIN 2 (PTHR10825:SF31)
chr11	23377904	23380288	ENSECAT00000012387.1	ENSECAG00000011982.1	ENSECAG00000011982	CISD3	CDGSH IRON-SULFUR DOMAIN-CONTAINING PROTEIN 3, MITOCHONDRIAL (PTHR46491:SF3)
chr11	23385245	23403265	ENSECAT00000012862.1	ENSECAG00000012082.1	ENSECAG00000012082	MLLT6	PROTEIN AF-17 (PTHR13793:SF90)
chr11	23478524	23543480	ENSECAT00000015252.1	ENSECAG00000014219.1	ENSECAG00000014219	SRCIN1	SRC KINASE SIGNALING INHIBITOR 1 (PTHR22741:SF5)
chr11	23557359	23571579	ENSECAT00000022772.1	ENSECAG00000021431.1	ENSECAG00000021431	unassigned
chr11	23648687	23672091	ENSECAT00000023098.1	ENSECAG00000021699.1	ENSECAG00000021699	unassigned	SUPPRESSOR OF CYTOKINE SIGNALING 7 (PTHR10155:SF5)
chr11	23678235	23692310	ENSECAT00000023280.1	ENSECAG00000021843.1	ENSECAG00000021843	GPR179	G-PROTEIN COUPLED RECEPTOR 179-RELATED (PTHR32546:SF7)
chr11	23696397	23711958	ENSECAT00000000672.1	ENSECAG00000000590.1	ENSECAG00000000590	unassigned	39S RIBOSOMAL PROTEIN L45, MITOCHONDRIAL (PTHR28554:SF1)
chr11	23784278	23826642	ENSECAT00000008014.1	ENSECAG00000007392.1	ENSECAG00000007392	NPEPPS	PUROMYCIN-SENSITIVE AMINOPEPTIDASE-RELATED (PTHR11533:SF261)
chr11	23853553	23876916	ENSECAT00000015232.1	ENSECAG00000014560.1	ENSECAG00000014560	KPNB1	IMPORTIN SUBUNIT BETA-1 (PTHR10527:SF1)
chr11	23889367	23904015	ENSECAT00000017114.1	ENSECAG00000016107.1	ENSECAG00000016107	TBKBP1	TANK-BINDING KINASE 1-BINDING PROTEIN 1 (PTHR14432:SF2)
chr14	1013990	1031867	ENSECAT00000023139.1	ENSECAG00000021695.1	ENSECAG00000021695	unassigned	OLFACTORY RECEPTOR 8K3 (PTHR26452:SF127)
chr14	1100520	1155591	ENSECAT00000023875.1	ENSECAG00000022403.1	ENSECAG00000022403	EFCAB2	EF-HAND CALCIUM-BINDING DOMAIN-CONTAINING PROTEIN 2 (PTHR46763:SF1)
chr14	1199109	1202938	ENSECAT00000023996.1	ENSECAG00000022478.1	ENSECAG00000022478
chr14	1238600	1239441	ENSECAT00000002038.1	ENSECAG00000002110.1	ENSECAG00000002110	unassigned
chr14	1260713	1260781	ENSECAT00000028548.1	ENSECAG00000026536.1	ENSECAG00000026536
chr14	1262033	1262112	ENSECAT00000027941.1	ENSECAG00000025929.1	ENSECAG00000025929
chr14	1262366	1264481	ENSECAT00000024092.1	ENSECAG00000022567.1	ENSECAG00000022567	unassigned	RECEPTOR OF ACTIVATED PROTEIN C KINASE 1 (PTHR19868:SF0)
chr14	1267241	1276486	ENSECAT00000007720.1	ENSECAG00000007555.1	ENSECAG00000007555	TRIM41	E3 UBIQUITIN-PROTEIN LIGASE TRIM41-RELATED (PTHR24103:SF572)
chr21	22354038	22357845	ENSECAT00000001924.1	ENSECAG00000002037.1	ENSECAG00000002037
chr21	22358038	22358716	ENSECAT00000004494.1	ENSECAG00000004626.1	ENSECAG00000004626	unassigned	LINE-1 RETROTRANSPOSABLE ELEMENT ORF1 PROTEIN (PTHR11505:SF195)
chr21	22528845	22603854	ENSECAT00000015044.1	ENSECAG00000014361.1	ENSECAG00000014361	FGF10	FIBROBLAST GROWTH FACTOR 10 (PTHR11486:SF21)
chr22	26206527	26241723	ENSECAT00000022806.1	ENSECAG00000021188.1	ENSECAG00000021188	CEP250	CENTROSOME-ASSOCIATED PROTEIN CEP250 (PTHR23159:SF1)
chr22	26248938	26250936	ENSECAT00000012305.1	ENSECAG00000011918.1	ENSECAG00000011918	LOC102148379	SUBFAMILY NOT NAMED (PTHR46032:SF5)
chr22	26261609	26262294	ENSECAT00000012526.1	ENSECAG00000012130.1	ENSECAG00000012130	C20orf173
chr22	26271268	26284825	ENSECAT00000013208.1	ENSECAG00000012171.1	ENSECAG00000012171	ERGIC3	ENDOPLASMIC RETICULUM-GOLGI INTERMEDIATE COMPARTMENT PROTEIN 3 (PTHR10984:SF25)
chr22	26286671	26328393	ENSECAT00000010917.1	ENSECAG00000009856.1	ENSECAG00000009856	LOC100069564	FER-1-LIKE PROTEIN 4 (PTHR12546:SF36)
chr22	26331698	26336285	ENSECAT00000023460.1	ENSECAG00000021900.1	ENSECAG00000021900	SPAG4	SPERM-ASSOCIATED ANTIGEN 4 PROTEIN (PTHR12911:SF16)
chr22	26339219	26346054	ENSECAT00000004589.1	ENSECAG00000001899.1	ENSECAG00000001899	CPNE1	COPINE-1 (PTHR10857:SF2)
chr22	26363889	26375967	ENSECAT00000023404.1	ENSECAG00000021997.1	ENSECAG00000021997	RBM12	RNA-BINDING PROTEIN 12 (PTHR13976:SF31)
chr22	26377974	26396048	ENSECAT00000024270.1	ENSECAG00000022539.1	ENSECAG00000022539	NFS1	CYSTEINE DESULFURASE, MITOCHONDRIAL (PTHR11601:SF34)
chr22	26396099	26397668	ENSECAT00000012803.1	ENSECAG00000012391.1	ENSECAG00000012391	ROMO1	REACTIVE OXYGEN SPECIES MODULATOR 1 (PTHR28525:SF1)
chr22	26400088	26427974	ENSECAT00000014472.1	ENSECAG00000013423.1	ENSECAG00000013423	RBM39	RNA-BINDING PROTEIN 39 (PTHR23139:SF101)
chr22	26446943	26447050	ENSECAT00000027867.1	ENSECAG00000025855.1	ENSECAG00000025855
chr22	26503641	26590268	ENSECAT00000026813.1	ENSECAG00000024820.1	ENSECAG00000024820	PHF20	PHD FINGER PROTEIN 20 (PTHR15856:SF27)
chr22	26575490	26575597	ENSECAT00000027256.1	ENSECAG00000025244.1	ENSECAG00000025244
chr22	26593793	26594306	ENSECAT00000001237.1	ENSECAG00000001342.1	ENSECAG00000001342	SCAND1	ZINC FINGER PROTEIN WITH KRAB AND SCAN DOMAINS 1 (PTHR23226:SF94)
chr22	26608152	26655679	ENSECAT00000012422.1	ENSECAG00000011813.1	ENSECAG00000011813	CNBD2	CYCLIC NUCLEOTIDE-BINDING DOMAIN-CONTAINING PROTEIN 2 (PTHR23011:SF28)
chr22	26763986	26813163	ENSECAT00000018648.1	ENSECAG00000017218.1	ENSECAG00000017218	EPB41L1	BAND 4
chr22	26822801	26837079	ENSECAT00000009144.1	ENSECAG00000008929.1	ENSECAG00000008929	AAR2	PROTEIN AAR2 HOMOLOG (PTHR12689:SF4)
